# Supplementary material for: The genus Eunotia Ehrenb. (Bacillariophyta) in the Cheremsky Nature Reserve, Ukrainian Polissya, and refined terminology relevant to the raphe system morphology
Source: PhytoKeys. 2019 Jul 23;128:1–31. doi: 10.3897/phytokeys.128.35566 (PMC6667396; doi:10.3897/phytokeys.128.35566)
Supplement: XML Treatment for Eunotia dorofeyukiae [file phytokeys.128.35566-treatment1.xml]

<!DOCTYPE tp:taxon-treatment
  PUBLIC "-//TaxonX//DTD Taxonomic Treatment Publishing DTD v0 20100105//EN" "tax-treatment-NSO.dtd">
<tp:taxon-treatment xmlns:tp="http://www.plazi.org/taxpub"><tp:treatment-meta><kwd-group><label>Taxon classification</label><kwd><named-content xmlns:xlink="http://www.w3.org/1999/xlink" content-type="kingdom">Plantae</named-content></kwd><kwd><named-content xmlns:xlink="http://www.w3.org/1999/xlink" content-type="order">Eunotiales</named-content></kwd><kwd><named-content xmlns:xlink="http://www.w3.org/1999/xlink" content-type="family">Eunotiaceae</named-content></kwd></kwd-group><mixed-citation publication-type="journal"><person-group><name><surname>Bukhtiyarova</surname><given-names>Lyudmila N.</given-names></name></person-group><article-title>The genus <italic><tp:taxon-name><tp:taxon-name-part taxon-name-part-type="genus" reg="Eunotia">Eunotia</tp:taxon-name-part></tp:taxon-name></italic> Ehrenb. (<tp:taxon-name><tp:taxon-name-part taxon-name-part-type="phylum">Bacillariophyta</tp:taxon-name-part></tp:taxon-name>) in the Cheremsky Nature Reserve, Ukrainian Polissya, and refined terminology relevant to the raphe system morphology</article-title><source>PhytoKeys</source><day>23</day><month>7</month><year>2019</year><volume>128</volume><fpage>1</fpage><lpage>31</lpage><pub-id pub-id-type="doi">10.3897/phytokeys.128.35566</pub-id></mixed-citation></tp:treatment-meta><tp:nomenclature><tp:taxon-name>
              <object-id xmlns:xlink="http://www.w3.org/1999/xlink" content-type="arpha" xlink:type="simple">913ced8f-3b2f-5967-aca7-fadf1932faac</object-id>
              <tp:taxon-name-part taxon-name-part-type="genus" reg="Eunotia">Eunotia</tp:taxon-name-part>
              <tp:taxon-name-part taxon-name-part-type="species" reg="dorofeyukiae">dorofeyukiae</tp:taxon-name-part>
            </tp:taxon-name><tp:taxon-authority>Lange-Bert. &amp; Kulikovskiy in Kulikovskiy et al. 2010b: p. 29, 65, pl. 20/figs 1–6. *^</tp:taxon-authority><xref ref-type="fig" rid="F6">Figs 28</xref><xref ref-type="fig" rid="F6">, 28a</xref><xref ref-type="fig" rid="F6">, 29 (SEM)</xref></tp:nomenclature><tp:treatment-sec sec-type="Illustrations" id="SECID0EWXAE"><title>Illustrations.</title><p><xref ref-type="bibr" rid="B40">Krammer and Lange-Bertalot 1991</xref>: pl. 143/figs 22–23 (as <italic><tp:taxon-name><tp:taxon-name-part taxon-name-part-type="genus" reg="Eunotia">Eunotia</tp:taxon-name-part><tp:taxon-name-part taxon-name-part-type="species" reg="circumborealis">circumborealis</tp:taxon-name-part></tp:taxon-name></italic> Nörpel &amp; Lange-Bert.); <xref ref-type="bibr" rid="B64">Rivera-Rondón and Catalan 2017</xref>: pl. 25/figs 7–9.</p></tp:treatment-sec><tp:treatment-sec sec-type="diagnosis" id="SECID0EPYAE"><title>Diagnosis.</title><p>Morphometric data: length 33–35 µm, width cm 7, p5–8 µm; striae density c12–14, p18–22 in 10 µm. Lange-Bertalot et al. 2010: length 37–58 µm, width 7.3–8.7 µm, striae density 10–13 in 10 µm.</p><p>Frustule bi-symmetric, bipolar, biraphid with mirror-symmetric, mantle-offset, brevisslit type of raphe. Valves dorsiventral, with undulate dorsal margin and weak depression in its central part, slightly concave ventral side and subcapitate broad rounded poles. Striae basal, uniserial, distant, denser at the poles. Areolae small with round outer foramina (Fig. <xref ref-type="fig" rid="F6">28a</xref>). Raphe system consists of two short filiform slits on ventral valve mantle, distal ends of slits finish on external valve surface on ventral pole corners by small round pore outers (Fig. <xref ref-type="fig" rid="F6">28a</xref>) connected with small helictoglossae (Fig. <xref ref-type="fig" rid="F6">29</xref>); tr-fissures absent.</p><fig id="F6" position="float" orientation="portrait"><object-id xmlns:xlink="http://www.w3.org/1999/xlink" content-type="doi" xlink:type="simple">10.3897/phytokeys.128.35566.figures28-35</object-id><object-id xmlns:xlink="http://www.w3.org/1999/xlink" content-type="arpha" xlink:type="simple">f8af35ed-c024-57f7-9731-d8d0f9d34be6</object-id><label>Figures 28–35.</label><caption><p>Species of <italic><tp:taxon-name><tp:taxon-name-part taxon-name-part-type="genus" reg="Eunotia">Eunotia</tp:taxon-name-part></tp:taxon-name></italic> Ehrenb. from the Cheremsky Nature Reserve. <bold>28, 28a, 29</bold><italic><tp:taxon-name><tp:taxon-name-part taxon-name-part-type="genus" reg="Eunotia">Eunotia</tp:taxon-name-part><tp:taxon-name-part taxon-name-part-type="species" reg="dorofeyukiae">dorofeyukiae</tp:taxon-name-part></tp:taxon-name></italic> Lange-Bert. &amp; Kulikovskiy <bold>28a</bold> arrow indicates pore outer on the raphe slit distal end <bold>29</bold> arrow indicates rimoportula at the venral corner of pole where raphe slit distal end finishes on the outer valve surface <bold>30, 30a</bold><italic><tp:taxon-name><tp:taxon-name-part taxon-name-part-type="genus" reg="Eunotia">Eunotia</tp:taxon-name-part><tp:taxon-name-part taxon-name-part-type="species" reg="neocompacta">neocompacta</tp:taxon-name-part></tp:taxon-name></italic> S. Mayama <bold>30a</bold> arrow indicates rimoportula at the venral corner of pole, absence of a hyaline field indicates absence of terminal fissure <bold>31</bold><italic><tp:taxon-name><tp:taxon-name-part taxon-name-part-type="genus" reg="Eunotia">Eunotia</tp:taxon-name-part><tp:taxon-name-part taxon-name-part-type="species" reg="praerupta">praerupta</tp:taxon-name-part></tp:taxon-name></italic> Ehrenb. <bold>32</bold><italic><tp:taxon-name><tp:taxon-name-part taxon-name-part-type="genus" reg="Eunotia">Eunotia</tp:taxon-name-part></tp:taxon-name></italic> sp. 6. <bold>33</bold><italic><tp:taxon-name><tp:taxon-name-part taxon-name-part-type="genus" reg="Eunotia">Eunotia</tp:taxon-name-part></tp:taxon-name></italic> sp. 7. <bold>34, 35</bold><italic><tp:taxon-name><tp:taxon-name-part taxon-name-part-type="genus" reg="Eunotia">Eunotia</tp:taxon-name-part><tp:taxon-name-part taxon-name-part-type="species" reg="tetraodon">tetraodon</tp:taxon-name-part></tp:taxon-name></italic> Ehrenb. Figs <bold>28–31</bold> SEM: <bold>28, 28a</bold> outside valve surface; <bold>29–31</bold> inside valve surface; <bold>32–35</bold> LM. Scale bars: 5 µm (<bold>28, 29, 30</bold>); 2 µm (<bold>28a</bold>); 1 µm (<bold>30a</bold>); 10 µm (<bold>31–34</bold>).</p></caption><graphic xmlns:xlink="http://www.w3.org/1999/xlink" xlink:href="phytokeys-128-001-g006.jpg" position="float" orientation="portrait" xlink:type="simple" id="oo_319251.jpg"><uri content-type="original_file" xlink:type="simple">https://binary.pensoft.net/fig/319251</uri></graphic></fig></tp:treatment-sec><tp:treatment-sec sec-type="ecology" id="SECID0ES3AE"><title>Ecology.</title><p>Freshwater epiphytic species, often collected on different <italic><tp:taxon-name><tp:taxon-name-part taxon-name-part-type="genus" reg="Sphagnum">Sphagnum</tp:taxon-name-part></tp:taxon-name></italic> species, occurs in acidic (pH 5.5–5.6), oligotrophic waters with low electric conductivity and buffered by humic acids. The specimens from Type population were collected at 11–13 °C (<xref ref-type="bibr" rid="B42">Kulikovskiy et al. 2010b</xref>).</p></tp:treatment-sec><tp:treatment-sec sec-type="distribution" id="SECID0ED4AE"><title>Distribution.</title><p>ASIA: <bold>Type location</bold>: northern Mongolia, Nur bog (<xref ref-type="bibr" rid="B42">Kulikovskiy et al. 2010b</xref>); Russia (<xref ref-type="bibr" rid="B43">Kulikovskiy et al. 2016</xref>). EUROPE: Scandinavia (<xref ref-type="bibr" rid="B40">Krammer and Lange-Bertalot 1991</xref> (as <italic><tp:taxon-name><tp:taxon-name-part taxon-name-part-type="genus" reg="Eunotia">E.</tp:taxon-name-part><tp:taxon-name-part taxon-name-part-type="species" reg="circumborealis">circumborealis</tp:taxon-name-part></tp:taxon-name></italic>); Germany (<xref ref-type="bibr" rid="B42">Kulikovskiy et al. 2010b</xref>); Ukraine (present paper); France, Pyrenees, Lake Mariola (<xref ref-type="bibr" rid="B64">Rivera-Rondón and Catalan 2017</xref>). AUSTRALIA: Tasmania (M. Guiry in <xref ref-type="bibr" rid="B31">Guiry and Guiry 2019</xref>). <bold>In Ukraine.</bold> The Cheremsky Nature Reserve, tract Obkopane, ditch, epiphyton on <italic><tp:taxon-name><tp:taxon-name-part taxon-name-part-type="genus" reg="Sphagnum">Sphagnum</tp:taxon-name-part></tp:taxon-name></italic> sp.</p></tp:treatment-sec><tp:treatment-sec sec-type="comments" id="SECID0EX5AE"><title>Comments.</title><p>Illustrations of this species in <xref ref-type="bibr" rid="B42">Kulikovskiy et al. (2010b</xref>: pl. 20/figs 1–6) are not uniform in valve outline.</p><p>This species was described from a mountainous region with a harsh climate and was recorded later in a mountain lake in the Pyrenees. In Ukraine it inhabits in a flatland bog.</p></tp:treatment-sec><ref-list><ref id="B40"><mixed-citation xmlns:xlink="http://www.w3.org/1999/xlink" xlink:type="simple"><person-group><name name-style="western"><surname>Krammer</surname><given-names>K</given-names></name><name name-style="western"><surname>Lange-Bertalot</surname><given-names>H</given-names></name></person-group> (<year>1991</year>) <tp:taxon-name><tp:taxon-name-part taxon-name-part-type="class">Bacillariophyceae</tp:taxon-name-part></tp:taxon-name> 3. Teil: <italic><tp:taxon-name><tp:taxon-name-part taxon-name-part-type="order">Centrales</tp:taxon-name-part></tp:taxon-name>, <tp:taxon-name><tp:taxon-name-part taxon-name-part-type="family">Fragilariaceae</tp:taxon-name-part></tp:taxon-name>, <tp:taxon-name><tp:taxon-name-part taxon-name-part-type="genus">Eunotiaceae</tp:taxon-name-part></tp:taxon-name>.</italic> In: Ettl H, et al. (Eds) Suesswasserflora von Mitteleuropa 2(3). VEB Gustav Fisher Verlag, Jena, 1–576.</mixed-citation></ref><ref id="B64"><mixed-citation xmlns:xlink="http://www.w3.org/1999/xlink" xlink:type="simple"><person-group><name name-style="western"><surname>Rivera-Rondón</surname><given-names>CA</given-names></name><name name-style="western"><surname>Catalan</surname><given-names>J</given-names></name></person-group> (<year>2017</year>) <article-title>Diatom diversity in the lakes of the Pyrenees: An iconographic reference.</article-title><source>Limnetica</source><volume>36</volume>(<issue>1</issue>): <fpage>127</fpage>–<lpage>395</lpage>. <ext-link xlink:type="simple" ext-link-type="doi" xlink:href="10.23818/limn.36.10">https://doi.org/10.23818/limn.36.10</ext-link></mixed-citation></ref><ref id="B42"><mixed-citation xmlns:xlink="http://www.w3.org/1999/xlink" xlink:type="simple"><person-group><name name-style="western"><surname>Kulikovskiy</surname><given-names>MS</given-names></name><name name-style="western"><surname>Lange-Bertalot</surname><given-names>H</given-names></name><name name-style="western"><surname>Witkowski</surname><given-names>A</given-names></name><name name-style="western"><surname>Dorofeyuk</surname><given-names>NI</given-names></name><name name-style="western"><surname>Genkal</surname><given-names>SI</given-names></name></person-group> (<year>2010b</year>) <article-title>Diatom assemblages from sphagnum bogs of the world. I. Nur bog in northern Mongolia.</article-title> In: <person-group><name name-style="western"><surname>Lange-Bertalot</surname><given-names>H</given-names></name><name name-style="western"><surname>Kociolek</surname><given-names>P</given-names></name></person-group> (<role>Eds</role>) <issue-title>Bibliotheca Diatomologica 55.</issue-title><source>J. Cramer, Stuttgart</source>, <fpage>1</fpage>–<lpage>326</lpage>.</mixed-citation></ref><ref id="B43"><mixed-citation xmlns:xlink="http://www.w3.org/1999/xlink" xlink:type="simple"><person-group><name name-style="western"><surname>Kulikovskiy</surname><given-names>M</given-names></name><name name-style="western"><surname>Glushchenko</surname><given-names>AM</given-names></name><name name-style="western"><surname>Kuznetsova</surname><given-names>IV</given-names></name><name name-style="western"><surname>Genka</surname><given-names>SI</given-names></name></person-group> (<year>2016</year>) <source>Opredelitel’ diatomovykh vodorosley Rossii [The identification book of the diatoms from Russia].</source><publisher-name>Filigran</publisher-name>, <publisher-loc>Yaroslavl</publisher-loc>, <size units="page">804 pp</size>. [in Russian]</mixed-citation></ref><ref id="B31"><mixed-citation xmlns:xlink="http://www.w3.org/1999/xlink" xlink:type="simple"><person-group><name name-style="western"><surname>Guiry</surname><given-names>MD</given-names></name><name name-style="western"><surname>Guiry</surname><given-names>GM</given-names></name></person-group> (<year>2019</year>) AlgaeBase. National University of Ireland, Galway. <ext-link xlink:type="simple" ext-link-type="uri" xlink:href="http://www.algaebase.org">http://www.algaebase.org</ext-link></mixed-citation></ref></ref-list></tp:taxon-treatment>
