# Supplementary material for: The genus Eunotia Ehrenb. (Bacillariophyta) in the Cheremsky Nature Reserve, Ukrainian Polissya, and refined terminology relevant to the raphe system morphology
Source: PhytoKeys. 2019 Jul 23;128:1–31. doi: 10.3897/phytokeys.128.35566 (PMC6667396; doi:10.3897/phytokeys.128.35566)
Supplement: XML Treatment for Eunotia formicina [file phytokeys.128.35566-treatment2.xml]

<!DOCTYPE tp:taxon-treatment
  PUBLIC "-//TaxonX//DTD Taxonomic Treatment Publishing DTD v0 20100105//EN" "tax-treatment-NSO.dtd">
<tp:taxon-treatment xmlns:tp="http://www.plazi.org/taxpub"><tp:treatment-meta><kwd-group><label>Taxon classification</label><kwd><named-content xmlns:xlink="http://www.w3.org/1999/xlink" content-type="kingdom">Plantae</named-content></kwd><kwd><named-content xmlns:xlink="http://www.w3.org/1999/xlink" content-type="order">Eunotiales</named-content></kwd><kwd><named-content xmlns:xlink="http://www.w3.org/1999/xlink" content-type="family">Eunotiaceae</named-content></kwd></kwd-group><mixed-citation publication-type="journal"><person-group><name><surname>Bukhtiyarova</surname><given-names>Lyudmila N.</given-names></name></person-group><article-title>The genus <italic><tp:taxon-name><tp:taxon-name-part taxon-name-part-type="genus" reg="Eunotia">Eunotia</tp:taxon-name-part></tp:taxon-name></italic> Ehrenb. (<tp:taxon-name><tp:taxon-name-part taxon-name-part-type="phylum">Bacillariophyta</tp:taxon-name-part></tp:taxon-name>) in the Cheremsky Nature Reserve, Ukrainian Polissya, and refined terminology relevant to the raphe system morphology</article-title><source>PhytoKeys</source><day>23</day><month>7</month><year>2019</year><volume>128</volume><fpage>1</fpage><lpage>31</lpage><pub-id pub-id-type="doi">10.3897/phytokeys.128.35566</pub-id></mixed-citation></tp:treatment-meta><tp:nomenclature><tp:taxon-name>
              <object-id xmlns:xlink="http://www.w3.org/1999/xlink" content-type="arpha" xlink:type="simple">913ced8f-3b2f-5967-aca7-fadf1932faac</object-id>
              <tp:taxon-name-part taxon-name-part-type="genus" reg="Eunotia">Eunotia</tp:taxon-name-part>
              <tp:taxon-name-part taxon-name-part-type="species" reg="formicina">formicina</tp:taxon-name-part>
            </tp:taxon-name><tp:taxon-authority>Lange-Bert. in Lange-Bertalot et al. 2011: p. 105–107, pl. 222/figs 1–7, pl. 223/figs 1–7. *^</tp:taxon-authority><xref ref-type="fig" rid="F4">Figs 10</xref><xref ref-type="fig" rid="F4">, 11 (SEM)</xref><!--PageBreak --><tp:nomenclature-citation-list><tp:nomenclature-citation><tp:taxon-name>
                  <tp:taxon-name-part taxon-name-part-type="genus" reg="Eunotia">Eunotia</tp:taxon-name-part>
                  <tp:taxon-name-part taxon-name-part-type="species" reg="formica">formica</tp:taxon-name-part>
                  <tp:taxon-name-part taxon-name-part-type="infraspecific-rank">var.</tp:taxon-name-part>
                  <tp:taxon-name-part taxon-name-part-type="variety" reg="elongta">elongta</tp:taxon-name-part>
                </tp:taxon-name><comment>Hustedt, 1909</comment></tp:nomenclature-citation><tp:nomenclature-citation><tp:taxon-name>
                  <tp:taxon-name-part taxon-name-part-type="genus" reg="Eunotia">Eunotia</tp:taxon-name-part>
                  <tp:taxon-name-part taxon-name-part-type="species" reg="formica">formica</tp:taxon-name-part>
                  <tp:taxon-name-part taxon-name-part-type="infraspecific-rank">f.</tp:taxon-name-part>
                  <tp:taxon-name-part taxon-name-part-type="form" reg="elongata">elongata</tp:taxon-name-part>
                </tp:taxon-name><comment>(Hustedt) Ant. Mayer, 1918</comment></tp:nomenclature-citation><tp:nomenclature-citation><tp:taxon-name>
                  <tp:taxon-name-part taxon-name-part-type="genus" reg="Eunotia">Eunotia</tp:taxon-name-part>
                  <tp:taxon-name-part taxon-name-part-type="species" reg="formica">formica</tp:taxon-name-part>
                </tp:taxon-name><comment>sensu Germain, 1981</comment></tp:nomenclature-citation></tp:nomenclature-citation-list></tp:nomenclature><tp:treatment-sec sec-type="Holotype" id="SECID0EJCAG"><title>Holotype.</title><p><xref ref-type="bibr" rid="B50">Lange-Bertalot et al. 2011</xref>: pl. 222/fig. 1.</p></tp:treatment-sec><tp:treatment-sec sec-type="Illustrations" id="SECID0ETCAG"><title>Illustrations.</title><p><xref ref-type="bibr" rid="B5">Bąk et al. 2012</xref>: p. 131, pl. 11/7 exemplars; Ector et al. 2012: p. 249–250, 3 exemplars; <xref ref-type="bibr" rid="B18">Costa 2015</xref>: p. 50, pl. 100/figs 1–5; <xref ref-type="bibr" rid="B53">Marra et al. 2016</xref>: fig. 53.</p></tp:treatment-sec><tp:treatment-sec sec-type="diagnosis" id="SECID0EFDAG"><title>Diagnosis.</title><p>Morphometric data: length 83–125 µm; width m8, cp9 µm; striae density m9–11, p12–15 in 10 µm. <xref ref-type="bibr" rid="B50">Lange-Bertalot et al. 2011</xref>: length 20–170 µm; width c7–10, m6–8 µm; striae density 8–12, p15–16 in 10 µm.</p><p>Frustule bi-symmetric, bipolar, biraphid with mirror-symmetric, mantle-offset, brevisslit type of raphe. Valves weakly dorsiventral, with gentle gibbosity in central valve part on ventral side and subcapitate broad rounded poles. Valve mantle high, of about 0.5 of valve width, perpendicular to the valve surface; valve/mantle junction <!--PageBreak -->narrow hyaline (see <xref ref-type="bibr" rid="B50">Lange-Bertalot et al. 2011</xref>: pl. 223/fig. 4). Striae basal, uniserial, distant, irregularly spaced along the valve; on the mantle additional short intercalar striae (see <xref ref-type="bibr" rid="B50">Lange-Bertalot et al. 2011</xref>: pl. 223/fig. 4). Areolae small with round outer foramina. Raphe system consists of two short filiform slits on ventral valve mantle; central raphe pores round; tr-fissures long, widely round, follow the pole outline and finish on dorsal valve margin (see <xref ref-type="bibr" rid="B50">Lange-Bertalot et al. 2011</xref>: pl. 223/figs 2, 3, 5–7).</p></tp:treatment-sec><tp:treatment-sec sec-type="ecology" id="SECID0E6DAG"><title>Ecology.</title><p>Freshwater benthic species, occurs in moderately acidic, dystrophic or oligosaprobic waters (<xref ref-type="bibr" rid="B50">Lange-Bertalot et al. 2011</xref>).</p></tp:treatment-sec><tp:treatment-sec sec-type="distribution" id="SECID0EJEAG"><title>Distribution.</title><p>EUROPE: France, Germany, Netherlands, Poland (M. Gury in <xref ref-type="bibr" rid="B31">Guiry and Guiry 2019</xref>); Ukraine (present paper). S. AMERICA: Brasil (<xref ref-type="bibr" rid="B18">Costa 2015</xref>, <xref ref-type="bibr" rid="B19">Costa et al. 2017</xref>; <xref ref-type="bibr" rid="B53">Marra et al. 2016</xref>). <bold>In Ukraine.</bold> The Cheremsky Nature Reserve, tract Obkopane, ditch, epiphyton on <italic><tp:taxon-name><tp:taxon-name-part taxon-name-part-type="genus" reg="Sphagnum">Sphagnum</tp:taxon-name-part></tp:taxon-name></italic> sp.; Lake Redychi, wetland area, epiphyton on <italic><tp:taxon-name><tp:taxon-name-part taxon-name-part-type="genus" reg="Sphagnum">Sphagnum</tp:taxon-name-part></tp:taxon-name></italic> sp.</p></tp:treatment-sec><tp:treatment-sec><!--Section generated to contain objects referenced in tp:taxon-treatment.--><fig id="F4" position="float" orientation="portrait"><object-id xmlns:xlink="http://www.w3.org/1999/xlink" content-type="doi" xlink:type="simple">10.3897/phytokeys.128.35566.figures7-12a</object-id><object-id xmlns:xlink="http://www.w3.org/1999/xlink" content-type="arpha" xlink:type="simple">c340e60d-5443-5d6a-b5f2-d0bc6e848976</object-id><label>Figures 7–12a.</label><caption><p>New and rare in Ukraine species of <italic><tp:taxon-name><tp:taxon-name-part taxon-name-part-type="genus" reg="Eunotia">Eunotia</tp:taxon-name-part></tp:taxon-name></italic> Ehrenb. from the Cheremsky Nature Reserve. <bold>7–8a</bold><italic><tp:taxon-name><tp:taxon-name-part taxon-name-part-type="genus" reg="Eunotia">Eunotia</tp:taxon-name-part><tp:taxon-name-part taxon-name-part-type="species" reg="julma">julma</tp:taxon-name-part></tp:taxon-name></italic> Lange-Bert. in Lange-Bertalot et al., arrow indicates distal end of raphe slit, double arrow – funnel-like lacuna, terminal fissure is between the arrows <bold>9</bold><italic><tp:taxon-name><tp:taxon-name-part taxon-name-part-type="genus" reg="Eunotia">Eunotia</tp:taxon-name-part></tp:taxon-name></italic> sp. 1 (cf <italic><tp:taxon-name><tp:taxon-name-part taxon-name-part-type="genus" reg="Eunotia">E.</tp:taxon-name-part><tp:taxon-name-part taxon-name-part-type="species" reg="formica">formica</tp:taxon-name-part></tp:taxon-name></italic> Ehrenb.) <bold>10, 11</bold><italic><tp:taxon-name><tp:taxon-name-part taxon-name-part-type="genus" reg="Eunotia">Eunotia</tp:taxon-name-part><tp:taxon-name-part taxon-name-part-type="species" reg="formicina">formicina</tp:taxon-name-part></tp:taxon-name></italic> Lange-Bert. in Lange-Bertalot et al. <bold>12, 12a</bold><italic><tp:taxon-name><tp:taxon-name-part taxon-name-part-type="genus" reg="Eunotia">Eunotia</tp:taxon-name-part><tp:taxon-name-part taxon-name-part-type="species" reg="jarensis">jarensis</tp:taxon-name-part></tp:taxon-name></italic> Lange-Bert. et al., arrow indicates rimoportula. Figs <bold>7, 9–11</bold> LM <bold>8, 8a</bold> outside valve surface <bold>12, 12a</bold> inside valve surface, SEM. Scale bars: 10 µm (<bold>7–17</bold>); 3 µm (<bold>8a</bold>); 2 µm (<bold>12a</bold>).</p></caption><graphic xmlns:xlink="http://www.w3.org/1999/xlink" xlink:href="phytokeys-128-001-g004.jpg" position="float" orientation="portrait" xlink:type="simple" id="oo_319249.jpg"><uri content-type="original_file" xlink:type="simple">https://binary.pensoft.net/fig/319249</uri></graphic></fig></tp:treatment-sec><ref-list><ref id="B50"><mixed-citation xmlns:xlink="http://www.w3.org/1999/xlink" xlink:type="simple"><person-group><name name-style="western"><surname>Lange-Bertalot</surname><given-names>H</given-names></name><name name-style="western"><surname>Bąk</surname><given-names>M</given-names></name><name name-style="western"><surname>Witkowski</surname><given-names>A</given-names></name><name name-style="western"><surname>Tagliaventi</surname><given-names>N</given-names></name></person-group> (<year>2011</year>) <article-title><italic><tp:taxon-name><tp:taxon-name-part taxon-name-part-type="genus">Eunotia</tp:taxon-name-part></tp:taxon-name></italic> and some related genera.</article-title> In: <person-group><name name-style="western"><surname>Lange-Bertalot</surname><given-names>H</given-names></name></person-group> (<role>Ed.</role>) <issue-title>Diatoms of Europe.</issue-title><source>Diatoms of the European inland waters and comparable habitats. 6. ARG Gantner Verlag KG, Ruggell</source>, <fpage>1</fpage>–<lpage>747</lpage>.</mixed-citation></ref><ref id="B5"><mixed-citation xmlns:xlink="http://www.w3.org/1999/xlink" xlink:type="simple"><person-group><name name-style="western"><surname>Bąk</surname><given-names>M</given-names></name><name name-style="western"><surname>Witkowski</surname><given-names>A</given-names></name><name name-style="western"><surname>Zelazna-Wieczorek</surname><given-names>J</given-names></name><name name-style="western"><surname>Wojtal</surname><given-names>AZ</given-names></name><name name-style="western"><surname>Szczepocka</surname><given-names>E</given-names></name><name name-style="western"><surname>Szulc</surname><given-names>K</given-names></name><name name-style="western"><surname>Szulc</surname><given-names>B</given-names></name></person-group> (<year>2012</year>) <source>Klucz do Oznaczania okrzemek w fitobentosie na potrzeby oceny stanu ekologicznego wod powierzchniowych w Polsce.</source><publisher-name>Biblioteka Monitoringu Srodowiska</publisher-name>, <publisher-loc>Warszawa</publisher-loc>, <size units="page">452 pp</size>.</mixed-citation></ref><ref id="B18"><mixed-citation xmlns:xlink="http://www.w3.org/1999/xlink" xlink:type="simple"><person-group><name name-style="western"><surname>Costa</surname><given-names>LF</given-names></name></person-group> (<year>2015</year>) <source>Taxonomia e ecologia de <italic><tp:taxon-name><tp:taxon-name-part taxon-name-part-type="genus">Eunotia</tp:taxon-name-part></tp:taxon-name></italic> (<tp:taxon-name><tp:taxon-name-part taxon-name-part-type="class">Bacillariophyceae</tp:taxon-name-part></tp:taxon-name>) em represas das regiões Sul e Sudeste do Estado de São Paulo. Dissertação (Mestrado).</source><publisher-name>Instituto de Botânica da Secretaria de Estado do Meio Ambiente</publisher-name>, <publisher-loc>São Paulo</publisher-loc>, <size units="page">349 pp</size>.</mixed-citation></ref><ref id="B53"><mixed-citation xmlns:xlink="http://www.w3.org/1999/xlink" xlink:type="simple"><person-group><name name-style="western"><surname>Marra</surname><given-names>RC</given-names></name><name name-style="western"><surname>Tremarin</surname><given-names>PI</given-names></name><name name-style="western"><surname>Algarte</surname><given-names>VM</given-names></name><name name-style="western"><surname>Ludwig</surname><given-names>TV</given-names></name></person-group> (<year>2016</year>) Epiphytic diatoms (<tp:taxon-name><tp:taxon-name-part taxon-name-part-type="genus">Diatomeae</tp:taxon-name-part></tp:taxon-name>) from Piraquara II urban reservoir, Paraná state. Biota Neotropica 16(4): 1–20. e20160200. <ext-link xlink:type="simple" ext-link-type="doi" xlink:href="10.1590/1676-0611-BN-2016-0200">https://doi.org/10.1590/1676-0611-BN-2016-0200</ext-link></mixed-citation></ref><ref id="B31"><mixed-citation xmlns:xlink="http://www.w3.org/1999/xlink" xlink:type="simple"><person-group><name name-style="western"><surname>Guiry</surname><given-names>MD</given-names></name><name name-style="western"><surname>Guiry</surname><given-names>GM</given-names></name></person-group> (<year>2019</year>) AlgaeBase. National University of Ireland, Galway. <ext-link xlink:type="simple" ext-link-type="uri" xlink:href="http://www.algaebase.org">http://www.algaebase.org</ext-link></mixed-citation></ref><ref id="B19"><mixed-citation xmlns:xlink="http://www.w3.org/1999/xlink" xlink:type="simple"><person-group><name name-style="western"><surname>Costa</surname><given-names>LF</given-names></name><name name-style="western"><surname>Wetzel</surname><given-names>CE</given-names></name><name name-style="western"><surname>Lange-Bertalot</surname><given-names>H</given-names></name><name name-style="western"><surname>Ector</surname><given-names>L</given-names></name><name name-style="western"><surname>Bicudo</surname><given-names>DC</given-names></name></person-group> (<year>2017</year>) <source>Taxonomy and ecology of <italic><tp:taxon-name><tp:taxon-name-part taxon-name-part-type="genus">Eunotia</tp:taxon-name-part></tp:taxon-name></italic> species (<tp:taxon-name><tp:taxon-name-part taxon-name-part-type="phylum">Bacillariophyta</tp:taxon-name-part></tp:taxon-name>) in south eastern Brazilian reservoirs. Bibliotheca Diatomologica 64. J.</source><publisher-name>Cramer In Borntraeger Science Publishers</publisher-name>, <publisher-loc>Stuttgart</publisher-loc>, <size units="page">302 pp</size>.</mixed-citation></ref></ref-list></tp:taxon-treatment>
