# Supplementary material for: The genus Eunotia Ehrenb. (Bacillariophyta) in the Cheremsky Nature Reserve, Ukrainian Polissya, and refined terminology relevant to the raphe system morphology
Source: PhytoKeys. 2019 Jul 23;128:1–31. doi: 10.3897/phytokeys.128.35566 (PMC6667396; doi:10.3897/phytokeys.128.35566)
Supplement: XML Treatment for Eunotia genuflexa [file phytokeys.128.35566-treatment3.xml]

<!DOCTYPE tp:taxon-treatment
  PUBLIC "-//TaxonX//DTD Taxonomic Treatment Publishing DTD v0 20100105//EN" "tax-treatment-NSO.dtd">
<tp:taxon-treatment xmlns:tp="http://www.plazi.org/taxpub"><tp:treatment-meta><kwd-group><label>Taxon classification</label><kwd><named-content xmlns:xlink="http://www.w3.org/1999/xlink" content-type="kingdom">Plantae</named-content></kwd><kwd><named-content xmlns:xlink="http://www.w3.org/1999/xlink" content-type="order">Eunotiales</named-content></kwd><kwd><named-content xmlns:xlink="http://www.w3.org/1999/xlink" content-type="family">Eunotiaceae</named-content></kwd></kwd-group><mixed-citation publication-type="journal"><person-group><name><surname>Bukhtiyarova</surname><given-names>Lyudmila N.</given-names></name></person-group><article-title>The genus <italic><tp:taxon-name><tp:taxon-name-part taxon-name-part-type="genus" reg="Eunotia">Eunotia</tp:taxon-name-part></tp:taxon-name></italic> Ehrenb. (<tp:taxon-name><tp:taxon-name-part taxon-name-part-type="phylum">Bacillariophyta</tp:taxon-name-part></tp:taxon-name>) in the Cheremsky Nature Reserve, Ukrainian Polissya, and refined terminology relevant to the raphe system morphology</article-title><source>PhytoKeys</source><day>23</day><month>7</month><year>2019</year><volume>128</volume><fpage>1</fpage><lpage>31</lpage><pub-id pub-id-type="doi">10.3897/phytokeys.128.35566</pub-id></mixed-citation></tp:treatment-meta><tp:nomenclature><tp:taxon-name>
              <object-id xmlns:xlink="http://www.w3.org/1999/xlink" content-type="arpha" xlink:type="simple">913ced8f-3b2f-5967-aca7-fadf1932faac</object-id>
              <tp:taxon-name-part taxon-name-part-type="genus" reg="Eunotia">Eunotia</tp:taxon-name-part>
              <tp:taxon-name-part taxon-name-part-type="species" reg="genuflexa">genuflexa</tp:taxon-name-part>
            </tp:taxon-name><tp:taxon-authority>Nörpel-Schempp in Lange-Bertalot and Metzeltin 1996: p. 50, pl. 9/figs 14–17. *^</tp:taxon-authority><xref ref-type="fig" rid="F3">Figs 4–6b (SEM)</xref><tp:nomenclature-citation-list><tp:nomenclature-citation><tp:taxon-name>
                  <tp:taxon-name-part taxon-name-part-type="genus" reg="Eunotia">Eunotia</tp:taxon-name-part>
                  <tp:taxon-name-part taxon-name-part-type="species" reg="flexuosa">flexuosa</tp:taxon-name-part>
                  <tp:taxon-name-part taxon-name-part-type="infraspecific-rank">f.</tp:taxon-name-part>
                  <tp:taxon-name-part taxon-name-part-type="form" reg="beta">beta</tp:taxon-name-part>
                </tp:taxon-name><comment>A. Berg, 1939</comment></tp:nomenclature-citation><tp:nomenclature-citation><tp:taxon-name>
                  <tp:taxon-name-part taxon-name-part-type="genus" reg="Eunotioforma">Eunotioforma</tp:taxon-name-part>
                  <tp:taxon-name-part taxon-name-part-type="species" reg="genuflexa">genuflexa</tp:taxon-name-part>
                </tp:taxon-name><comment>(Nörpel-Schemp) Kociolek &amp; Burliga in <xref ref-type="bibr" rid="B16">Burliga et al. 2013</xref></comment></tp:nomenclature-citation></tp:nomenclature-citation-list></tp:nomenclature><tp:treatment-sec sec-type="Illustrations" id="SECID0EBIAG"><title>Illustrations.</title><p><xref ref-type="bibr" rid="B5">Bąk et al. 2012</xref>: p. 132, pl. 17/1, 2, 5 exemplars from left to right; <xref ref-type="bibr" rid="B43">Kulikovskiy et al. 2016</xref>: p. 121, pl. 20/figs 10–14.</p></tp:treatment-sec><tp:treatment-sec sec-type="diagnosis" id="SECID0EPIAG"><title>Diagnosis.</title><p>Morphometric data: length 70–120 µm; width cm2–3, p1.5–2 µm; striae density c20, p23 in 10 µm. <xref ref-type="bibr" rid="B47">Lange-Bertalot and Metzeltin 1996</xref>: length 70–160 µm, width 1.5–2.6 µm, striae density 19–23 in 10 µm.</p><p>Frustule bi-symmetric, bipolar, biraphid with mirror-symmetric, mantle-offset, brevisslit type of raphe. Valves slightly dorsiventral, with narrowed rounded poles. Striae basal, uniserial, distant, uniformly spaced along the valve (Figs <xref ref-type="fig" rid="F3">4a</xref>, <xref ref-type="fig" rid="F3">5a</xref>, <xref ref-type="fig" rid="F3">6a, b</xref>). Areolae small with round outer foramina. Raphe system consists of two short filiform slits on ventral valve mantle; tr-fissures long, broadly curved, sited on 0.5 of valve width along 4–5 striae, end up by round lacunae (Figs <xref ref-type="fig" rid="F3">4a</xref>, <xref ref-type="fig" rid="F3">5a</xref>, <xref ref-type="fig" rid="F3">6a</xref>).</p></tp:treatment-sec><tp:treatment-sec sec-type="ecology" id="SECID0ETJAG"><title>Ecology.</title><p>Freshwater benthic species occurs in moderately acidic, dystrophic or oligosaprobic waters. Type location had extremely low concentration of inorganic nutrient and pH = 6.5 (<xref ref-type="bibr" rid="B47">Lange-Bertalot and Metzeltin 1996</xref>).</p></tp:treatment-sec><tp:treatment-sec sec-type="distribution" id="SECID0E4JAG"><title>Distribution.</title><p>EUROPE: <bold>Type location</bold>: Finland, Lake Julma Olkky (<xref ref-type="bibr" rid="B47">Lange-Bertalot and Metzeltin 1996</xref>); Poland (<xref ref-type="bibr" rid="B5">Bąk et al. 2012</xref>); Russia (<xref ref-type="bibr" rid="B43">Kulikovskiy et al. 2016</xref>); Ukraine (present paper). <bold>In Ukraine.</bold> The Cheremsky Nature Reserve, tract Obkopane, Lake Redychi, epiphyton on <italic><tp:taxon-name><tp:taxon-name-part taxon-name-part-type="genus" reg="Fontinalis">Fontinalis</tp:taxon-name-part></tp:taxon-name></italic> sp.</p></tp:treatment-sec><tp:treatment-sec sec-type="comments" id="SECID0E1KAG"><title>Comments.</title><p>Specimens with straight valve outline and subcapitate poles presented in <xref ref-type="bibr" rid="B18">Costa (2015</xref>: p. 55, pl. 14/figs 1–11) differ from type population significantly, therefore the author has presented other species under this name. In <xref ref-type="bibr" rid="B5">Bąk et al. (2012)</xref> morphology of only three exemplars corresponds to type population.</p><p>Type species of the genus <italic><tp:taxon-name><tp:taxon-name-part taxon-name-part-type="genus" reg="Eunotioforma">Eunotioforma</tp:taxon-name-part></tp:taxon-name></italic> Kociolek &amp; Burliga is <italic><tp:taxon-name><tp:taxon-name-part taxon-name-part-type="genus" reg="Eunotioforma">Eunotioforma</tp:taxon-name-part><tp:taxon-name-part taxon-name-part-type="species" reg="mattogrossiana">mattogrossiana</tp:taxon-name-part></tp:taxon-name></italic> Kociolek, Burliga &amp; Salomoni (<xref ref-type="bibr" rid="B16">Burliga et al. 2013</xref>) has several characters that differ from the genus <italic><tp:taxon-name><tp:taxon-name-part taxon-name-part-type="genus" reg="Eunotia">Eunotia</tp:taxon-name-part></tp:taxon-name></italic>: axial area on valve surface (= sternum), large heli<!--PageBreak -->ctoglossae, different number of rimoportulae (2–8 per valve), small granules along all striae which are not present in <italic><tp:taxon-name><tp:taxon-name-part taxon-name-part-type="genus" reg="Eunotia">E.</tp:taxon-name-part><tp:taxon-name-part taxon-name-part-type="species" reg="genuflexa">genuflexa</tp:taxon-name-part></tp:taxon-name></italic>. Strongly curved long tr-fissures are the only common character with a new genus and it can be found in some other species of <italic><tp:taxon-name><tp:taxon-name-part taxon-name-part-type="genus" reg="Eunotia">Eunotia</tp:taxon-name-part></tp:taxon-name></italic>, for instance, <italic><tp:taxon-name><tp:taxon-name-part taxon-name-part-type="genus" reg="Eunotia">E.</tp:taxon-name-part><tp:taxon-name-part taxon-name-part-type="species" reg="flexuosa">flexuosa</tp:taxon-name-part></tp:taxon-name></italic> (Bréb.) Kütz. (<xref ref-type="bibr" rid="B62">Pavlov and Levkov 2013</xref>: pl. 7/fig. 2), <italic><tp:taxon-name><tp:taxon-name-part taxon-name-part-type="genus" reg="Eunotia">E.</tp:taxon-name-part><tp:taxon-name-part taxon-name-part-type="species" reg="macedonica">macedonica</tp:taxon-name-part></tp:taxon-name></italic> Pavlov &amp; Levkov (<xref ref-type="bibr" rid="B62">Pavlov and Levkov 2013</xref>: pl. 10/fig. 2). The only one character is not enough for transferring of <italic><tp:taxon-name><tp:taxon-name-part taxon-name-part-type="genus" reg="Eunotia">E.</tp:taxon-name-part><tp:taxon-name-part taxon-name-part-type="species" reg="genuflexa">genuflexa</tp:taxon-name-part></tp:taxon-name></italic> to the genus <italic><tp:taxon-name><tp:taxon-name-part taxon-name-part-type="genus" reg="Eunotioforma">Eunotioforma</tp:taxon-name-part></tp:taxon-name></italic>.</p></tp:treatment-sec><tp:treatment-sec><!--Section generated to contain objects referenced in tp:taxon-treatment.--><fig id="F3" position="float" orientation="portrait"><object-id xmlns:xlink="http://www.w3.org/1999/xlink" content-type="doi" xlink:type="simple">10.3897/phytokeys.128.35566.figures4-6b</object-id><object-id xmlns:xlink="http://www.w3.org/1999/xlink" content-type="arpha" xlink:type="simple">2e105d86-80be-59c7-a784-da7e10662cce</object-id><label>Figures 4–6b.</label><caption><p>New in Ukraine species <italic><tp:taxon-name><tp:taxon-name-part taxon-name-part-type="genus" reg="Eunotia">Eunotia</tp:taxon-name-part><tp:taxon-name-part taxon-name-part-type="species" reg="genuflexa">genuflexa</tp:taxon-name-part></tp:taxon-name></italic> Nörpel-Schempp in Lange-Bertalot and Metzeltin, outside valve surface, SEM. Arrows indicate distal ends of raphe slits, double arrows – funnel-like lacunae, terminal fissures are between the arrows. Scale bars: 10 µm (<bold>4–6</bold>); 2 µm (<bold>4a, 5a, 6a</bold>); 1 µm (<bold>6b</bold>).</p></caption><graphic xmlns:xlink="http://www.w3.org/1999/xlink" xlink:href="phytokeys-128-001-g003.jpg" position="float" orientation="portrait" xlink:type="simple" id="oo_319248.jpg"><uri content-type="original_file" xlink:type="simple">https://binary.pensoft.net/fig/319248</uri></graphic></fig></tp:treatment-sec><ref-list><ref id="B16"><mixed-citation xmlns:xlink="http://www.w3.org/1999/xlink" xlink:type="simple"><person-group><name name-style="western"><surname>Burliga</surname><given-names>AL</given-names></name><name name-style="western"><surname>Kociolek</surname><given-names>JP</given-names></name><name name-style="western"><surname>Salomoni</surname><given-names>SE</given-names></name><name name-style="western"><surname>Figueiredo</surname><given-names>D</given-names></name></person-group> (<year>2013</year>) <article-title>A new genus and species in the diatom family <italic><tp:taxon-name><tp:taxon-name-part taxon-name-part-type="genus">Eunotiaceae</tp:taxon-name-part></tp:taxon-name></italic> Kützing (<tp:taxon-name><tp:taxon-name-part taxon-name-part-type="class">Bacillariophyceae</tp:taxon-name-part></tp:taxon-name>) from the Amazonian hydrographic region, Brazil.</article-title><source>Phytotaxa</source><volume>79</volume>(<issue>2</issue>): <fpage>47</fpage>–<lpage>57</lpage>. <ext-link xlink:type="simple" ext-link-type="doi" xlink:href="10.11646/phytotaxa.79.2.1">https://doi.org/10.11646/phytotaxa.79.2.1</ext-link></mixed-citation></ref><ref id="B5"><mixed-citation xmlns:xlink="http://www.w3.org/1999/xlink" xlink:type="simple"><person-group><name name-style="western"><surname>Bąk</surname><given-names>M</given-names></name><name name-style="western"><surname>Witkowski</surname><given-names>A</given-names></name><name name-style="western"><surname>Zelazna-Wieczorek</surname><given-names>J</given-names></name><name name-style="western"><surname>Wojtal</surname><given-names>AZ</given-names></name><name name-style="western"><surname>Szczepocka</surname><given-names>E</given-names></name><name name-style="western"><surname>Szulc</surname><given-names>K</given-names></name><name name-style="western"><surname>Szulc</surname><given-names>B</given-names></name></person-group> (<year>2012</year>) <source>Klucz do Oznaczania okrzemek w fitobentosie na potrzeby oceny stanu ekologicznego wod powierzchniowych w Polsce.</source><publisher-name>Biblioteka Monitoringu Srodowiska</publisher-name>, <publisher-loc>Warszawa</publisher-loc>, <size units="page">452 pp</size>.</mixed-citation></ref><ref id="B43"><mixed-citation xmlns:xlink="http://www.w3.org/1999/xlink" xlink:type="simple"><person-group><name name-style="western"><surname>Kulikovskiy</surname><given-names>M</given-names></name><name name-style="western"><surname>Glushchenko</surname><given-names>AM</given-names></name><name name-style="western"><surname>Kuznetsova</surname><given-names>IV</given-names></name><name name-style="western"><surname>Genka</surname><given-names>SI</given-names></name></person-group> (<year>2016</year>) <source>Opredelitel’ diatomovykh vodorosley Rossii [The identification book of the diatoms from Russia].</source><publisher-name>Filigran</publisher-name>, <publisher-loc>Yaroslavl</publisher-loc>, <size units="page">804 pp</size>. [in Russian]</mixed-citation></ref><ref id="B47"><mixed-citation xmlns:xlink="http://www.w3.org/1999/xlink" xlink:type="simple"><person-group><name name-style="western"><surname>Lange-Bertalot</surname><given-names>H</given-names></name><name name-style="western"><surname>Metzeltin</surname><given-names>D</given-names></name></person-group> (<year>1996</year>) <article-title>Indicators of oligotrophy – 800 taxa representative of three ecologically distinct lake types: Carbonate buffered – Oligodystrophic – weakly buffered soft water.</article-title> In: <person-group><name name-style="western"><surname>Lange-Bertalot</surname><given-names>H</given-names></name></person-group> (<role>Ed.</role>) <issue-title>Iconographia Diatomologica.</issue-title><source>Annotated Diatom Micrographs 2. Ecology, Diversity, Taxonomy. Koeltz Scientific Books, Königstein</source>, <fpage>1</fpage>–<lpage>390</lpage>.</mixed-citation></ref><ref id="B18"><mixed-citation xmlns:xlink="http://www.w3.org/1999/xlink" xlink:type="simple"><person-group><name name-style="western"><surname>Costa</surname><given-names>LF</given-names></name></person-group> (<year>2015</year>) <source>Taxonomia e ecologia de <italic><tp:taxon-name><tp:taxon-name-part taxon-name-part-type="genus">Eunotia</tp:taxon-name-part></tp:taxon-name></italic> (<tp:taxon-name><tp:taxon-name-part taxon-name-part-type="class">Bacillariophyceae</tp:taxon-name-part></tp:taxon-name>) em represas das regiões Sul e Sudeste do Estado de São Paulo. Dissertação (Mestrado).</source><publisher-name>Instituto de Botânica da Secretaria de Estado do Meio Ambiente</publisher-name>, <publisher-loc>São Paulo</publisher-loc>, <size units="page">349 pp</size>.</mixed-citation></ref><ref id="B62"><mixed-citation xmlns:xlink="http://www.w3.org/1999/xlink" xlink:type="simple"><person-group><name name-style="western"><surname>Pavlov</surname><given-names>A</given-names></name><name name-style="western"><surname>Levkov</surname><given-names>Z</given-names></name></person-group> (<year>2013</year>) <article-title>Diversity and distribution of taxa in the genus <italic><tp:taxon-name><tp:taxon-name-part taxon-name-part-type="genus">Eunotia</tp:taxon-name-part></tp:taxon-name></italic> Ehrenberg (<tp:taxon-name><tp:taxon-name-part taxon-name-part-type="phylum">Bacillariophyta</tp:taxon-name-part></tp:taxon-name>) in Macedonia.</article-title><source>Phytotaxa</source><volume>86</volume>(<issue>1</issue>): <fpage>1</fpage>–<lpage>117</lpage>. <ext-link xlink:type="simple" ext-link-type="doi" xlink:href="10.11646/phytotaxa.86.1.1">https://doi.org/10.11646/phytotaxa.86.1.1</ext-link></mixed-citation></ref></ref-list></tp:taxon-treatment>
