# Supplementary material for: The genus Eunotia Ehrenb. (Bacillariophyta) in the Cheremsky Nature Reserve, Ukrainian Polissya, and refined terminology relevant to the raphe system morphology
Source: PhytoKeys. 2019 Jul 23;128:1–31. doi: 10.3897/phytokeys.128.35566 (PMC6667396; doi:10.3897/phytokeys.128.35566)
Supplement: XML Treatment for Eunotia implicata [file phytokeys.128.35566-treatment4.xml]

<!DOCTYPE tp:taxon-treatment
  PUBLIC "-//TaxonX//DTD Taxonomic Treatment Publishing DTD v0 20100105//EN" "tax-treatment-NSO.dtd">
<tp:taxon-treatment xmlns:tp="http://www.plazi.org/taxpub"><tp:treatment-meta><kwd-group><label>Taxon classification</label><kwd><named-content xmlns:xlink="http://www.w3.org/1999/xlink" content-type="kingdom">Plantae</named-content></kwd><kwd><named-content xmlns:xlink="http://www.w3.org/1999/xlink" content-type="order">Eunotiales</named-content></kwd><kwd><named-content xmlns:xlink="http://www.w3.org/1999/xlink" content-type="family">Eunotiaceae</named-content></kwd></kwd-group><mixed-citation publication-type="journal"><person-group><name><surname>Bukhtiyarova</surname><given-names>Lyudmila N.</given-names></name></person-group><article-title>The genus <italic><tp:taxon-name><tp:taxon-name-part taxon-name-part-type="genus" reg="Eunotia">Eunotia</tp:taxon-name-part></tp:taxon-name></italic> Ehrenb. (<tp:taxon-name><tp:taxon-name-part taxon-name-part-type="phylum">Bacillariophyta</tp:taxon-name-part></tp:taxon-name>) in the Cheremsky Nature Reserve, Ukrainian Polissya, and refined terminology relevant to the raphe system morphology</article-title><source>PhytoKeys</source><day>23</day><month>7</month><year>2019</year><volume>128</volume><fpage>1</fpage><lpage>31</lpage><pub-id pub-id-type="doi">10.3897/phytokeys.128.35566</pub-id></mixed-citation></tp:treatment-meta><tp:nomenclature><tp:taxon-name>
              <object-id xmlns:xlink="http://www.w3.org/1999/xlink" content-type="arpha" xlink:type="simple">913ced8f-3b2f-5967-aca7-fadf1932faac</object-id>
              <tp:taxon-name-part taxon-name-part-type="genus" reg="Eunotia">Eunotia</tp:taxon-name-part>
              <tp:taxon-name-part taxon-name-part-type="species" reg="implicata">implicata</tp:taxon-name-part>
            </tp:taxon-name><tp:taxon-authority>Nörpel-Schempp et al. in Alles et al. 1991: p. 206, pl. 7/figs 19–32. *</tp:taxon-authority><xref ref-type="fig" rid="F5">Figs 15</xref><xref ref-type="fig" rid="F5">, 16</xref><!--PageBreak --><tp:nomenclature-citation-list><tp:nomenclature-citation><tp:taxon-name>
                  <tp:taxon-name-part taxon-name-part-type="genus" reg="Eunotia">Eunotia</tp:taxon-name-part>
                  <tp:taxon-name-part taxon-name-part-type="species" reg="impressa">impressa</tp:taxon-name-part>
                  <tp:taxon-name-part taxon-name-part-type="infraspecific-rank">var.</tp:taxon-name-part>
                  <tp:taxon-name-part taxon-name-part-type="variety" reg="angusta">angusta</tp:taxon-name-part>
                </tp:taxon-name><comment>Grunow in Van Heurck, 1881: pl. 33/fig. 22 [Basionym]</comment></tp:nomenclature-citation></tp:nomenclature-citation-list></tp:nomenclature><tp:treatment-sec sec-type="Lectotype" id="SECID0ERQAG"><title>Lectotype.</title><p><tp:taxon-name><tp:taxon-name-part taxon-name-part-type="genus" reg="Eunotia">Eunotia</tp:taxon-name-part><tp:taxon-name-part taxon-name-part-type="species" reg="impressa">impressa</tp:taxon-name-part><tp:taxon-name-part taxon-name-part-type="infraspecific-rank">var.</tp:taxon-name-part><tp:taxon-name-part taxon-name-part-type="variety" reg="angusta">angusta</tp:taxon-name-part></tp:taxon-name> Grunow in <xref ref-type="bibr" rid="B71">Van Heurck 1881</xref>: pl. 33/fig. 22 (= Fig. <xref ref-type="fig" rid="F5">14</xref> here), designated here.</p></tp:treatment-sec><tp:treatment-sec sec-type="Illustrations" id="SECID0EQRAG"><title>Illustrations.</title><p><xref ref-type="bibr" rid="B40">Krammer and Lange-Bertalot 1991</xref>: p. 197, pl. 143/figs 1–7; <xref ref-type="bibr" rid="B60">Ortiz-Lerín and Cambra 2007</xref>: p. 424, pl. 3/fig. C, pl. 4/figs B, I (SEM); <xref ref-type="bibr" rid="B25">Furey et al. 2011</xref>: p. 50, pl. 28/figs 1–8; <xref ref-type="bibr" rid="B50">Lange-Bertalot et al. 2011</xref>: p. 119, pl. 97/figs 1–39, pl. 225/figs 16–19; <xref ref-type="bibr" rid="B5">Bąk et al. 2012</xref>: p. 133, pl. 16/1, 5 exemplars from left to right; Levkov and Pavlov 2013: p. 25, pl. 56/figs 1–26, pl. 57/figs 4–7 (SEM), pl. 65/figs 1–4 (SEM); <xref ref-type="bibr" rid="B18">Costa 2015</xref>: p. 54, pl. 27/figs 1–7, pl. 28/figs 1–5 (SEM); <xref ref-type="bibr" rid="B21">Ector et al. 2015</xref>: p. 251, 30 exemplars; <xref ref-type="bibr" rid="B4">Bahls et al. 2018</xref>: pl. 111/fig. 15.</p></tp:treatment-sec><tp:treatment-sec sec-type="diagnosis" id="SECID0EWSAG"><title>Diagnosis.</title><p>Morphometric data: length 26 µm, width 3.5 µm, striae density c18, p20 in 10 µm. <xref ref-type="bibr" rid="B2">Alles et al. 1991</xref>: length 18–30 µm, width 3–5 µm, striae density 14–20 in 10 µm.</p><p>Frustule bi-symmetric, bipolar, biraphid with mirror-symmetric, mantle-offset, brevisslit type of raphe. Valves slightly dorsiventral, linear with weakly convex dorsal margin, concave ventral margin and protracted rounded poles. The mantle’s height is equal to about 0.5 of valve width, abruptly perpendicular to the valve surface (see <xref ref-type="bibr" rid="B18">Costa 2015</xref>: pl. 28/figs 2, 4). Striae basal, uniserial, distant, uniformly spaced along the valve and compacted at the poles, uninterrupted on dorsal mantle/valve junction and interrupted by sternum on ventral mantle; on dorsal mantle short intercalar striae present (see <xref ref-type="bibr" rid="B18">Costa 2015</xref>: pl. 28/figs 2, 4). Areolae small with round outer foramina. Raphe system consists of two short filiform slits on ventral hyaline part of mantle, distal ends of the slits turned to the valve centre under right angle and finish on external valve surface in ventral corner of the poles by small round pores (see <xref ref-type="bibr" rid="B18">Costa 2015</xref>: pl. 28/figs 1, 2) connected with helictoglossae; tr-fissures absent.</p></tp:treatment-sec><tp:treatment-sec sec-type="ecology" id="SECID0EOTAG"><title>Ecology.</title><p>Freshwater, acidophilus, epiphytic species, inhabits moss vegetation, green filamentous algae. In Spain the species was collected in habitats with pH 4.3–7.9, conductivity 4.17–720 μS/cm, the altitude 76–1356 m asl, SPI 12.3–20. Optimum conditions with pH 5.3–6.8, conductivity 28.7–51 μS/cm, the altitude 472–624 m asl, SPI 19.3–19.7 (<xref ref-type="bibr" rid="B60">Ortiz-Lerín and Cambra 2007</xref>).</p><!--PageBreak --></tp:treatment-sec><tp:treatment-sec sec-type="distribution" id="SECID0EZTAG"><title>Distribution.</title><p>EUROPE: Britain, France, Germany, Netherlands (M. Gury in <xref ref-type="bibr" rid="B31">Guiry and Guiry 2019</xref>); Macedonia (<xref ref-type="bibr" rid="B62">Pavlov and Levkov 2013</xref>), Poland, Romania, Slovakia, Spain (M. Gury in <xref ref-type="bibr" rid="B31">Guiry and Guiry 2019</xref>); Ukraine (present paper). AFRICA: Ghana. ASIA: Russia. AUSTRALIA: Australia, New Zealand. N. AMERICA: Canada, USA. S. AMERICA: Argentina, Brazil, Colombia (M. Gury in <xref ref-type="bibr" rid="B31">Guiry and Guiry 2019</xref>). <bold>In Ukraine.</bold> The Cheremsky Nature Reserve, tract Obkopane, Lake Redychi, epiphyton on <italic><tp:taxon-name><tp:taxon-name-part taxon-name-part-type="genus" reg="Fontinalis">Fontinalis</tp:taxon-name-part></tp:taxon-name></italic> sp.</p></tp:treatment-sec><tp:treatment-sec sec-type="comments" id="SECID0EYUAG"><title>Comments.</title><p>Illustration of <tp:taxon-name><tp:taxon-name-part taxon-name-part-type="genus" reg="Eunotia">E.</tp:taxon-name-part><tp:taxon-name-part taxon-name-part-type="species" reg="impressa">impressa</tp:taxon-name-part><tp:taxon-name-part taxon-name-part-type="infraspecific-rank">var.</tp:taxon-name-part><tp:taxon-name-part taxon-name-part-type="variety" reg="angusta">angusta</tp:taxon-name-part></tp:taxon-name> in <xref ref-type="bibr" rid="B71">Van Heurck (1881</xref>: pl. 35/fig. 1) is not conspecific to <italic><tp:taxon-name><tp:taxon-name-part taxon-name-part-type="genus" reg="Eunotia">E.</tp:taxon-name-part><tp:taxon-name-part taxon-name-part-type="species" reg="implicata">implicata</tp:taxon-name-part></tp:taxon-name></italic> sensu Nörpel-Schempp et al. (in <xref ref-type="bibr" rid="B2">Alles et al. 1991</xref>) as it has depression on dorsal margin and the poles turned to dorsal valve side. In many literature sources the illustrations of this species are not uniform in valve outline and often do not correspond to the species lectotype.</p></tp:treatment-sec><tp:treatment-sec><!--Section generated to contain objects referenced in tp:taxon-treatment.--><fig id="F5" position="float" orientation="portrait"><object-id xmlns:xlink="http://www.w3.org/1999/xlink" content-type="doi" xlink:type="simple">10.3897/phytokeys.128.35566.figures13-27</object-id><object-id xmlns:xlink="http://www.w3.org/1999/xlink" content-type="arpha" xlink:type="simple">b22d980e-2cc9-5314-b1bc-67372ac4081d</object-id><label>Figures 13–27.</label><caption><p>New and rare in Ukraine species of <italic><tp:taxon-name><tp:taxon-name-part taxon-name-part-type="genus" reg="Eunotia">Eunotia</tp:taxon-name-part></tp:taxon-name></italic> Ehrenb. from Ukrainian Polissya and the Lectotypes of two <italic><tp:taxon-name><tp:taxon-name-part taxon-name-part-type="genus" reg="Eunotia">Eunotia</tp:taxon-name-part></tp:taxon-name></italic> species. <bold>13, 13a</bold><italic><tp:taxon-name><tp:taxon-name-part taxon-name-part-type="genus" reg="Eunotia">Eunotia</tp:taxon-name-part><tp:taxon-name-part taxon-name-part-type="species" reg="pseudoflexuosa">pseudoflexuosa</tp:taxon-name-part></tp:taxon-name></italic> Hust., arrow indicates rimoportula at the middle of pole where raphe slit distal end finishes on the outer valve surface, double arrow – position of terminal fissure distal end on the outer valve surface, between the arrows – hyaline field from inside valve surface where the terminal fissure is located on the outer valve surface <bold>14</bold><italic><tp:taxon-name><tp:taxon-name-part taxon-name-part-type="genus" reg="Eunotia">Eunotia</tp:taxon-name-part><tp:taxon-name-part taxon-name-part-type="species" reg="ruzickae">ruzickae</tp:taxon-name-part></tp:taxon-name></italic> Bílý &amp; Marvan <bold>15, 16</bold><italic><tp:taxon-name><tp:taxon-name-part taxon-name-part-type="genus" reg="Eunotia">Eunotia</tp:taxon-name-part><tp:taxon-name-part taxon-name-part-type="species" reg="implicata">implicata</tp:taxon-name-part></tp:taxon-name></italic> Nörpel-Schempp et al. <bold>Lectotype</bold>: 15 = <tp:taxon-name><tp:taxon-name-part taxon-name-part-type="genus" reg="Eunotia">Eunotia</tp:taxon-name-part><tp:taxon-name-part taxon-name-part-type="species" reg="impressa">impressa</tp:taxon-name-part><tp:taxon-name-part taxon-name-part-type="infraspecific-rank">var.</tp:taxon-name-part><tp:taxon-name-part taxon-name-part-type="variety" reg="angusta">angusta</tp:taxon-name-part></tp:taxon-name> Grunow in <xref ref-type="bibr" rid="B71">Van Heurck 1881</xref>: pl. 33/fig. 22, designated here <bold>17, 17a</bold><italic><tp:taxon-name><tp:taxon-name-part taxon-name-part-type="genus" reg="Eunotia">Eunotia</tp:taxon-name-part></tp:taxon-name></italic> sp. 2 (<tp:taxon-name><tp:taxon-name-part taxon-name-part-type="genus" reg="Eunotia"/><tp:taxon-name-part taxon-name-part-type="uncertainty-rank">cf.</tp:taxon-name-part><tp:taxon-name-part taxon-name-part-type="species" reg="mongolica">mongolica</tp:taxon-name-part></tp:taxon-name> Kulikovskiy et al.) <bold>18–20</bold><italic><tp:taxon-name><tp:taxon-name-part taxon-name-part-type="genus" reg="Eunotia">Eunotia</tp:taxon-name-part></tp:taxon-name></italic> sp. 3 (cf. <italic><tp:taxon-name><tp:taxon-name-part taxon-name-part-type="genus" reg="Eunotia">Eunotia</tp:taxon-name-part><tp:taxon-name-part taxon-name-part-type="species" reg="paludosa">paludosa</tp:taxon-name-part></tp:taxon-name></italic> Grunow) <bold>21–23</bold><italic><tp:taxon-name><tp:taxon-name-part taxon-name-part-type="genus" reg="Eunotia">Eunotia</tp:taxon-name-part><tp:taxon-name-part taxon-name-part-type="species" reg="incisa">incisa</tp:taxon-name-part></tp:taxon-name></italic> W. Smith ex Gregory. <bold>Lectotype</bold>: 23 = <italic><tp:taxon-name><tp:taxon-name-part taxon-name-part-type="genus" reg="Eunotia">Eunotia</tp:taxon-name-part><tp:taxon-name-part taxon-name-part-type="species" reg="incisa">incisa</tp:taxon-name-part></tp:taxon-name></italic> W. Smith ex <xref ref-type="bibr" rid="B28">Gregory 1854</xref>: pl. 4/fig. 4, designated here <bold>24</bold><italic><tp:taxon-name><tp:taxon-name-part taxon-name-part-type="genus" reg="Eunotia">Eunotia</tp:taxon-name-part></tp:taxon-name></italic> sp. 4 (cf. <italic><tp:taxon-name><tp:taxon-name-part taxon-name-part-type="genus" reg="Eunotia">Eunotia</tp:taxon-name-part><tp:taxon-name-part taxon-name-part-type="species" reg="intermedia">intermedia</tp:taxon-name-part></tp:taxon-name></italic> (Krasske ex Hustedt) Nörpel &amp; Lange-Bert.) <bold>25–27</bold><italic><tp:taxon-name><tp:taxon-name-part taxon-name-part-type="genus" reg="Eunotia">Eunotia</tp:taxon-name-part></tp:taxon-name></italic> sp. 5 (cf. <italic><tp:taxon-name><tp:taxon-name-part taxon-name-part-type="genus" reg="Eunotia">Eunotia</tp:taxon-name-part><tp:taxon-name-part taxon-name-part-type="species" reg="meridiana">meridiana</tp:taxon-name-part></tp:taxon-name></italic> Metzeltin &amp; Lange-Bert.). Figs <bold>13, 17, 18</bold> SEM: <bold>13, 13a</bold> inside valve surface <bold>17, 17a, 18</bold> outside valve surface; <bold>19–28</bold> LM. Scale bars: 10 µm (<bold>13–17, 19–27</bold>); 5 µm (<bold>18</bold>); 1 µm (<bold>13a, 17a</bold>).</p></caption><graphic xmlns:xlink="http://www.w3.org/1999/xlink" xlink:href="phytokeys-128-001-g005.jpg" position="float" orientation="portrait" xlink:type="simple" id="oo_319250.jpg"><uri content-type="original_file" xlink:type="simple">https://binary.pensoft.net/fig/319250</uri></graphic></fig></tp:treatment-sec><ref-list><ref id="B71"><mixed-citation xmlns:xlink="http://www.w3.org/1999/xlink" xlink:type="simple"><person-group><name name-style="western"><surname>Van Heurck</surname><given-names>H</given-names></name></person-group> (<year>1881</year>) Synopsis des Diatomées de Belgique. Atlas. Ducaju, Cie., Anvers. Pls 31–77.</mixed-citation></ref><ref id="B28"><mixed-citation xmlns:xlink="http://www.w3.org/1999/xlink" xlink:type="simple"><person-group><name name-style="western"><surname>Gregory</surname><given-names>W</given-names></name></person-group> (<year>1854</year>) <article-title>Notice of the new forms and varieties of known forms occurring in the diatomaceous earth of Mull with remarks on the classification of the <tp:taxon-name><tp:taxon-name-part taxon-name-part-type="family">Diatomaceae</tp:taxon-name-part></tp:taxon-name>.</article-title><source>The Quarterly Journal of Microscopical Science</source><volume>2</volume>: <fpage>90</fpage>–<lpage>100</lpage>.</mixed-citation></ref><ref id="B40"><mixed-citation xmlns:xlink="http://www.w3.org/1999/xlink" xlink:type="simple"><person-group><name name-style="western"><surname>Krammer</surname><given-names>K</given-names></name><name name-style="western"><surname>Lange-Bertalot</surname><given-names>H</given-names></name></person-group> (<year>1991</year>) <tp:taxon-name><tp:taxon-name-part taxon-name-part-type="class">Bacillariophyceae</tp:taxon-name-part></tp:taxon-name> 3. Teil: <italic><tp:taxon-name><tp:taxon-name-part taxon-name-part-type="order">Centrales</tp:taxon-name-part></tp:taxon-name>, <tp:taxon-name><tp:taxon-name-part taxon-name-part-type="family">Fragilariaceae</tp:taxon-name-part></tp:taxon-name>, <tp:taxon-name><tp:taxon-name-part taxon-name-part-type="genus">Eunotiaceae</tp:taxon-name-part></tp:taxon-name>.</italic> In: Ettl H, et al. (Eds) Suesswasserflora von Mitteleuropa 2(3). VEB Gustav Fisher Verlag, Jena, 1–576.</mixed-citation></ref><ref id="B60"><mixed-citation xmlns:xlink="http://www.w3.org/1999/xlink" xlink:type="simple"><person-group><name name-style="western"><surname>Ortiz-Lerín</surname><given-names>R</given-names></name><name name-style="western"><surname>Cambra</surname><given-names>J</given-names></name></person-group> (<year>2007</year>) <article-title>Distribution and taxonomic notes of <italic><tp:taxon-name><tp:taxon-name-part taxon-name-part-type="genus">Eunotia</tp:taxon-name-part></tp:taxon-name></italic> Ehrenberg 1837 (<tp:taxon-name><tp:taxon-name-part taxon-name-part-type="class">Bacillariophyceae</tp:taxon-name-part></tp:taxon-name>) in rivers and streams of Northern Spain.</article-title><source>Limnetica</source><volume>26</volume>(<issue>2</issue>): <fpage>415</fpage>–<lpage>434</lpage>.</mixed-citation></ref><ref id="B25"><mixed-citation xmlns:xlink="http://www.w3.org/1999/xlink" xlink:type="simple"><person-group><name name-style="western"><surname>Furey</surname><given-names>PC</given-names></name><name name-style="western"><surname>Lowe</surname><given-names>RL</given-names></name><name name-style="western"><surname>Johansen</surname><given-names>JR</given-names></name></person-group> (<year>2011</year>) <article-title><italic><tp:taxon-name><tp:taxon-name-part taxon-name-part-type="genus">Eunotia</tp:taxon-name-part></tp:taxon-name></italic> Ehrenberg (<tp:taxon-name><tp:taxon-name-part taxon-name-part-type="phylum">Bacillariophyta</tp:taxon-name-part></tp:taxon-name>) of the Great Smoky Mountains National Park, USA.</article-title><source>Bibliotheca Diatomologica</source><volume>56</volume>: <fpage>1</fpage>–<lpage>133</lpage>.</mixed-citation></ref><ref id="B50"><mixed-citation xmlns:xlink="http://www.w3.org/1999/xlink" xlink:type="simple"><person-group><name name-style="western"><surname>Lange-Bertalot</surname><given-names>H</given-names></name><name name-style="western"><surname>Bąk</surname><given-names>M</given-names></name><name name-style="western"><surname>Witkowski</surname><given-names>A</given-names></name><name name-style="western"><surname>Tagliaventi</surname><given-names>N</given-names></name></person-group> (<year>2011</year>) <article-title><italic><tp:taxon-name><tp:taxon-name-part taxon-name-part-type="genus">Eunotia</tp:taxon-name-part></tp:taxon-name></italic> and some related genera.</article-title> In: <person-group><name name-style="western"><surname>Lange-Bertalot</surname><given-names>H</given-names></name></person-group> (<role>Ed.</role>) <issue-title>Diatoms of Europe.</issue-title><source>Diatoms of the European inland waters and comparable habitats. 6. ARG Gantner Verlag KG, Ruggell</source>, <fpage>1</fpage>–<lpage>747</lpage>.</mixed-citation></ref><ref id="B5"><mixed-citation xmlns:xlink="http://www.w3.org/1999/xlink" xlink:type="simple"><person-group><name name-style="western"><surname>Bąk</surname><given-names>M</given-names></name><name name-style="western"><surname>Witkowski</surname><given-names>A</given-names></name><name name-style="western"><surname>Zelazna-Wieczorek</surname><given-names>J</given-names></name><name name-style="western"><surname>Wojtal</surname><given-names>AZ</given-names></name><name name-style="western"><surname>Szczepocka</surname><given-names>E</given-names></name><name name-style="western"><surname>Szulc</surname><given-names>K</given-names></name><name name-style="western"><surname>Szulc</surname><given-names>B</given-names></name></person-group> (<year>2012</year>) <source>Klucz do Oznaczania okrzemek w fitobentosie na potrzeby oceny stanu ekologicznego wod powierzchniowych w Polsce.</source><publisher-name>Biblioteka Monitoringu Srodowiska</publisher-name>, <publisher-loc>Warszawa</publisher-loc>, <size units="page">452 pp</size>.</mixed-citation></ref><ref id="B18"><mixed-citation xmlns:xlink="http://www.w3.org/1999/xlink" xlink:type="simple"><person-group><name name-style="western"><surname>Costa</surname><given-names>LF</given-names></name></person-group> (<year>2015</year>) <source>Taxonomia e ecologia de <italic><tp:taxon-name><tp:taxon-name-part taxon-name-part-type="genus">Eunotia</tp:taxon-name-part></tp:taxon-name></italic> (<tp:taxon-name><tp:taxon-name-part taxon-name-part-type="class">Bacillariophyceae</tp:taxon-name-part></tp:taxon-name>) em represas das regiões Sul e Sudeste do Estado de São Paulo. Dissertação (Mestrado).</source><publisher-name>Instituto de Botânica da Secretaria de Estado do Meio Ambiente</publisher-name>, <publisher-loc>São Paulo</publisher-loc>, <size units="page">349 pp</size>.</mixed-citation></ref><ref id="B21"><mixed-citation xmlns:xlink="http://www.w3.org/1999/xlink" xlink:type="simple"><person-group><name name-style="western"><surname>Ector</surname><given-names>L</given-names></name><name name-style="western"><surname>Wetzel</surname><given-names>CE</given-names></name><name name-style="western"><surname>Novais</surname><given-names>MH</given-names></name><name name-style="western"><surname>Guillard</surname><given-names>D</given-names></name></person-group> (<year>2015</year>) <source>Atlas des diatomées des rivières des Pays de la Loire et de la Bretagne.</source><publisher-name>DREAL Pays de la Loire</publisher-name>, <publisher-loc>Nantes</publisher-loc>, <size units="page">649 pp</size>.</mixed-citation></ref><ref id="B4"><mixed-citation xmlns:xlink="http://www.w3.org/1999/xlink" xlink:type="simple"><person-group><name name-style="western"><surname>Bahls</surname><given-names>L</given-names></name><name name-style="western"><surname>Boynton</surname><given-names>B</given-names></name><name name-style="western"><surname>Johnston</surname><given-names>B</given-names></name></person-group> (<year>2018</year>) <article-title>Atlas of diatoms (<tp:taxon-name><tp:taxon-name-part taxon-name-part-type="phylum">Bacillariophyta</tp:taxon-name-part></tp:taxon-name>) from diverse habitats in remote regions of western Canada.</article-title><source>PhytoKeys</source><volume>105</volume>: <fpage>1</fpage>–<lpage>186</lpage>. <ext-link xlink:type="simple" ext-link-type="doi" xlink:href="10.3897/phytokeys.105.23806">https://doi.org/10.3897/phytokeys.105.23806</ext-link></mixed-citation></ref><ref id="B2"><mixed-citation xmlns:xlink="http://www.w3.org/1999/xlink" xlink:type="simple"><person-group><name name-style="western"><surname>Alles</surname><given-names>E</given-names></name><name name-style="western"><surname>Nörpel-Schempp</surname><given-names>M</given-names></name><name name-style="western"><surname>Lange-Bertalot</surname><given-names>H</given-names></name></person-group> (<year>1991</year>) <article-title>Zur Systematik und Ökologie charakteristischer <italic><tp:taxon-name><tp:taxon-name-part taxon-name-part-type="genus">Eunotia</tp:taxon-name-part></tp:taxon-name></italic>-Arten (<tp:taxon-name><tp:taxon-name-part taxon-name-part-type="class">Bacillariophyceae</tp:taxon-name-part></tp:taxon-name>) in elektrolytarmen Bachoberläufen.</article-title><source>Nova Hedwigia</source><volume>53</volume>(<issue>1–2</issue>): <fpage>171</fpage>–<lpage>213</lpage>.</mixed-citation></ref><ref id="B31"><mixed-citation xmlns:xlink="http://www.w3.org/1999/xlink" xlink:type="simple"><person-group><name name-style="western"><surname>Guiry</surname><given-names>MD</given-names></name><name name-style="western"><surname>Guiry</surname><given-names>GM</given-names></name></person-group> (<year>2019</year>) AlgaeBase. National University of Ireland, Galway. <ext-link xlink:type="simple" ext-link-type="uri" xlink:href="http://www.algaebase.org">http://www.algaebase.org</ext-link></mixed-citation></ref><ref id="B62"><mixed-citation xmlns:xlink="http://www.w3.org/1999/xlink" xlink:type="simple"><person-group><name name-style="western"><surname>Pavlov</surname><given-names>A</given-names></name><name name-style="western"><surname>Levkov</surname><given-names>Z</given-names></name></person-group> (<year>2013</year>) <article-title>Diversity and distribution of taxa in the genus <italic><tp:taxon-name><tp:taxon-name-part taxon-name-part-type="genus">Eunotia</tp:taxon-name-part></tp:taxon-name></italic> Ehrenberg (<tp:taxon-name><tp:taxon-name-part taxon-name-part-type="phylum">Bacillariophyta</tp:taxon-name-part></tp:taxon-name>) in Macedonia.</article-title><source>Phytotaxa</source><volume>86</volume>(<issue>1</issue>): <fpage>1</fpage>–<lpage>117</lpage>. <ext-link xlink:type="simple" ext-link-type="doi" xlink:href="10.11646/phytotaxa.86.1.1">https://doi.org/10.11646/phytotaxa.86.1.1</ext-link></mixed-citation></ref></ref-list></tp:taxon-treatment>
