# Supplementary material for: The genus Eunotia Ehrenb. (Bacillariophyta) in the Cheremsky Nature Reserve, Ukrainian Polissya, and refined terminology relevant to the raphe system morphology
Source: PhytoKeys. 2019 Jul 23;128:1–31. doi: 10.3897/phytokeys.128.35566 (PMC6667396; doi:10.3897/phytokeys.128.35566)
Supplement: XML Treatment for Eunotia incisa [file phytokeys.128.35566-treatment5.xml]

<!DOCTYPE tp:taxon-treatment
  PUBLIC "-//TaxonX//DTD Taxonomic Treatment Publishing DTD v0 20100105//EN" "tax-treatment-NSO.dtd">
<tp:taxon-treatment xmlns:tp="http://www.plazi.org/taxpub"><tp:treatment-meta><kwd-group><label>Taxon classification</label><kwd><named-content xmlns:xlink="http://www.w3.org/1999/xlink" content-type="kingdom">Plantae</named-content></kwd><kwd><named-content xmlns:xlink="http://www.w3.org/1999/xlink" content-type="order">Eunotiales</named-content></kwd><kwd><named-content xmlns:xlink="http://www.w3.org/1999/xlink" content-type="family">Eunotiaceae</named-content></kwd></kwd-group><mixed-citation publication-type="journal"><person-group><name><surname>Bukhtiyarova</surname><given-names>Lyudmila N.</given-names></name></person-group><article-title>The genus <italic><tp:taxon-name><tp:taxon-name-part taxon-name-part-type="genus" reg="Eunotia">Eunotia</tp:taxon-name-part></tp:taxon-name></italic> Ehrenb. (<tp:taxon-name><tp:taxon-name-part taxon-name-part-type="phylum">Bacillariophyta</tp:taxon-name-part></tp:taxon-name>) in the Cheremsky Nature Reserve, Ukrainian Polissya, and refined terminology relevant to the raphe system morphology</article-title><source>PhytoKeys</source><day>23</day><month>7</month><year>2019</year><volume>128</volume><fpage>1</fpage><lpage>31</lpage><pub-id pub-id-type="doi">10.3897/phytokeys.128.35566</pub-id></mixed-citation></tp:treatment-meta><tp:nomenclature><tp:taxon-name>
              <object-id xmlns:xlink="http://www.w3.org/1999/xlink" content-type="arpha" xlink:type="simple">913ced8f-3b2f-5967-aca7-fadf1932faac</object-id>
              <tp:taxon-name-part taxon-name-part-type="genus" reg="Eunotia">Eunotia</tp:taxon-name-part>
              <tp:taxon-name-part taxon-name-part-type="species" reg="incisa">incisa</tp:taxon-name-part>
            </tp:taxon-name><tp:taxon-authority>W. Smith ex Gregory, 1854: p. 96, pl. 4/fig. 4. *</tp:taxon-authority><xref ref-type="fig" rid="F5">Figs 21–23</xref></tp:nomenclature><tp:treatment-sec sec-type="Lectotype" id="SECID0EKXAG"><title>Lectotype.</title><p><italic><tp:taxon-name><tp:taxon-name-part taxon-name-part-type="genus" reg="Eunotia">Eunotia</tp:taxon-name-part><tp:taxon-name-part taxon-name-part-type="species" reg="incisa">incisa</tp:taxon-name-part></tp:taxon-name></italic> W. Smith ex Gregory, 1854: pl. 4/fig. 4. (= Fig. <xref ref-type="fig" rid="F5">22</xref> here), designated here.</p></tp:treatment-sec><tp:treatment-sec sec-type="Illustrations" id="SECID0E6XAG"><title>Illustrations.</title><p><xref ref-type="bibr" rid="B40">Krammer and Lange-Bertalot 1991</xref>: p. 221, pl. 161/figs 8–19, pl. 162/figs 1–2 (SEM), pl. 163/figs 1–7; <xref ref-type="bibr" rid="B59">Ohtsuka 2002</xref>: fig. 62; <xref ref-type="bibr" rid="B60">Ortiz-Lerín and Cambra 2007</xref>: p. 424, figs 5/O-R, 6/C, K; <xref ref-type="bibr" rid="B69">Taylor et al. 2007</xref>: pl. 20/5 exemplars; Furey 2011: 7 exemplars and 2 (SEM); <xref ref-type="bibr" rid="B5">Bąk et al. 2012</xref>: p. 134, pl. 16/8 exemplars; <xref ref-type="bibr" rid="B21">Ector et al. 2015</xref>: p. 254–256, 25 exemplars; <xref ref-type="bibr" rid="B18">Costa 2015</xref>: p. 55, pl. 22/figs 1–21, pl. 23/figs 1–5 (SEM); <xref ref-type="bibr" rid="B4">Bahls et al. 2018</xref>: pl. 23/figs 19–28, pl. 40/figs 2,3; pl. 87/figs 11, 12; pl. 112/figs 17–19.</p></tp:treatment-sec><tp:treatment-sec sec-type="diagnosis" id="SECID0EJZAG"><title>Diagnosis.</title><p>Morphometric data: length 17–27 µm, width 3.5–4.0 µm, striae density 19–22 in 10 µm. <xref ref-type="bibr" rid="B18">Costa 2015</xref>: length 18–43 µm, width 3.0–4.5 µm, striae density 18–21 in 10 µm.</p><p>Frustule bi-symmetric, bipolar, biraphid with mirror-symmetric, mantle-offset, brevisslit type of raphe, in girdle view rectangular. Valves dorsiventral with convex dorsal, straight ventral margins and gradually contracted acutely rounded poles turned to ventral valve side. Dorsal mantle arcuate with uninterrupted striae; ventral mantle abruptly perpendicular to the valve surface, hyaline, its height is about 0,5 of valve width (see <xref ref-type="bibr" rid="B18">Costa 2015</xref>: pl. 23/figs 1, 3, 5). Striae basal, uniserial, distant, gradually compacted from valve center to the poles (see <xref ref-type="bibr" rid="B18">Costa 2015</xref>: pl. 23/fig. 1). Areolae small with round outer foramina. Raphe system consists of two short filiform arcuate slits on hyaline area of ventral valve mantle, on external valve surface distal ends of the slits finish by distant from the poles round funnels on valve/mantle junction; central raphe pores are funnel-like; tr-fissures absent. One apical rimoportula has round external opening (see <xref ref-type="bibr" rid="B18">Costa 2015</xref>: pl. 23/figs 3, 5).</p></tp:treatment-sec><tp:treatment-sec sec-type="ecology" id="SECID0EB1AG"><title>Ecology.</title><p>Freshwater benthic species occurs in upland streams in acidic, xeno-oligosaprobic waters with poor electrolytes content (<xref ref-type="bibr" rid="B60">Ortiz-Lerín and Cambra 2007</xref>, <xref ref-type="bibr" rid="B69">Taylor et al. 2007</xref>). In rivers and streams of Northern Spain has been recorded highest abundance between 7–10% in conditions with pH 5.3–6, conductivity 38–51 μS/cm, altitude 472–484 m asl, SPI 19.3–19.7 (<xref ref-type="bibr" rid="B60">Ortiz-Lerín and Cambra 2007</xref>). The species was found both in oligo- and eutrophic waters: total phosphorus &lt; 71.4 mg/cm<sup>3</sup>, conductivity 13–142 μS/cm and pH 5.3–9.3. High abundances of <italic><tp:taxon-name><tp:taxon-name-part taxon-name-part-type="genus" reg="Eunotia">E.</tp:taxon-name-part><tp:taxon-name-part taxon-name-part-type="species" reg="incisa">incisa</tp:taxon-name-part></tp:taxon-name></italic> reported from eutrophic conditions are in disagreement with other literature data (<xref ref-type="bibr" rid="B18">Costa 2015</xref>).</p></tp:treatment-sec><tp:treatment-sec sec-type="distribution" id="SECID0EE2AG"><title>Distribution.</title><p>EUROPE: Baltic Sea, Belgium, Britain, Czech Republic, Finland, France, Germany, Ireland, Italy, Macedonia, Netherlands, Poland, Romania, Russia, Spain (M. Gury in <xref ref-type="bibr" rid="B31">Guiry and Guiry 2019</xref>); Ukraine (present paper). N. AMERICA: USA, Canada (M. Gury in <xref ref-type="bibr" rid="B31">Guiry and Guiry 2019</xref>). S. AMERICA: Brazil, Colombia. AFRICA: South Africa (<xref ref-type="bibr" rid="B69">Taylor et al. 2007</xref>); Ghana, Sudan (M. Gury in <xref ref-type="bibr" rid="B31">Guiry and Guiry 2019</xref>). ASIA: India, Israel; Bering Island, Korea, Russia, Singapore (M. Gury in <xref ref-type="bibr" rid="B31">Guiry and Guiry 2019</xref>); Japan (<xref ref-type="bibr" rid="B59">Ohtsuka 2002</xref>). AUSTRALIA: New Zealand, Australia (M. Gury in <xref ref-type="bibr" rid="B31">Guiry and Guiry 2019</xref>). <bold>In Ukraine.</bold> The Cheremsky Nature Reserve, tract Obkopane, Lake Redychi, epiphyton on <italic><tp:taxon-name><tp:taxon-name-part taxon-name-part-type="genus" reg="Fontinalis">Fontinalis</tp:taxon-name-part></tp:taxon-name></italic> sp.</p></tp:treatment-sec><tp:treatment-sec sec-type="comments" id="SECID0EP3AG"><title>Comments.</title><p>Distal ends of the raphe slits are clearly visible on the valve/mantle ridge in LM photos, which is a valuable character in species identification.</p></tp:treatment-sec><tp:treatment-sec><!--Section generated to contain objects referenced in tp:taxon-treatment.--><fig id="F5" position="float" orientation="portrait"><object-id xmlns:xlink="http://www.w3.org/1999/xlink" content-type="doi" xlink:type="simple">10.3897/phytokeys.128.35566.figures13-27</object-id><object-id xmlns:xlink="http://www.w3.org/1999/xlink" content-type="arpha" xlink:type="simple">b22d980e-2cc9-5314-b1bc-67372ac4081d</object-id><label>Figures 13–27.</label><caption><p>New and rare in Ukraine species of <italic><tp:taxon-name><tp:taxon-name-part taxon-name-part-type="genus" reg="Eunotia">Eunotia</tp:taxon-name-part></tp:taxon-name></italic> Ehrenb. from Ukrainian Polissya and the Lectotypes of two <italic><tp:taxon-name><tp:taxon-name-part taxon-name-part-type="genus" reg="Eunotia">Eunotia</tp:taxon-name-part></tp:taxon-name></italic> species. <bold>13, 13a</bold><italic><tp:taxon-name><tp:taxon-name-part taxon-name-part-type="genus" reg="Eunotia">Eunotia</tp:taxon-name-part><tp:taxon-name-part taxon-name-part-type="species" reg="pseudoflexuosa">pseudoflexuosa</tp:taxon-name-part></tp:taxon-name></italic> Hust., arrow indicates rimoportula at the middle of pole where raphe slit distal end finishes on the outer valve surface, double arrow – position of terminal fissure distal end on the outer valve surface, between the arrows – hyaline field from inside valve surface where the terminal fissure is located on the outer valve surface <bold>14</bold><italic><tp:taxon-name><tp:taxon-name-part taxon-name-part-type="genus" reg="Eunotia">Eunotia</tp:taxon-name-part><tp:taxon-name-part taxon-name-part-type="species" reg="ruzickae">ruzickae</tp:taxon-name-part></tp:taxon-name></italic> Bílý &amp; Marvan <bold>15, 16</bold><italic><tp:taxon-name><tp:taxon-name-part taxon-name-part-type="genus" reg="Eunotia">Eunotia</tp:taxon-name-part><tp:taxon-name-part taxon-name-part-type="species" reg="implicata">implicata</tp:taxon-name-part></tp:taxon-name></italic> Nörpel-Schempp et al. <bold>Lectotype</bold>: 15 = <tp:taxon-name><tp:taxon-name-part taxon-name-part-type="genus" reg="Eunotia">Eunotia</tp:taxon-name-part><tp:taxon-name-part taxon-name-part-type="species" reg="impressa">impressa</tp:taxon-name-part><tp:taxon-name-part taxon-name-part-type="infraspecific-rank">var.</tp:taxon-name-part><tp:taxon-name-part taxon-name-part-type="variety" reg="angusta">angusta</tp:taxon-name-part></tp:taxon-name> Grunow in <xref ref-type="bibr" rid="B71">Van Heurck 1881</xref>: pl. 33/fig. 22, designated here <bold>17, 17a</bold><italic><tp:taxon-name><tp:taxon-name-part taxon-name-part-type="genus" reg="Eunotia">Eunotia</tp:taxon-name-part></tp:taxon-name></italic> sp. 2 (<tp:taxon-name><tp:taxon-name-part taxon-name-part-type="genus" reg="Eunotia"/><tp:taxon-name-part taxon-name-part-type="uncertainty-rank">cf.</tp:taxon-name-part><tp:taxon-name-part taxon-name-part-type="species" reg="mongolica">mongolica</tp:taxon-name-part></tp:taxon-name> Kulikovskiy et al.) <bold>18–20</bold><italic><tp:taxon-name><tp:taxon-name-part taxon-name-part-type="genus" reg="Eunotia">Eunotia</tp:taxon-name-part></tp:taxon-name></italic> sp. 3 (cf. <italic><tp:taxon-name><tp:taxon-name-part taxon-name-part-type="genus" reg="Eunotia">Eunotia</tp:taxon-name-part><tp:taxon-name-part taxon-name-part-type="species" reg="paludosa">paludosa</tp:taxon-name-part></tp:taxon-name></italic> Grunow) <bold>21–23</bold><italic><tp:taxon-name><tp:taxon-name-part taxon-name-part-type="genus" reg="Eunotia">Eunotia</tp:taxon-name-part><tp:taxon-name-part taxon-name-part-type="species" reg="incisa">incisa</tp:taxon-name-part></tp:taxon-name></italic> W. Smith ex Gregory. <bold>Lectotype</bold>: 23 = <italic><tp:taxon-name><tp:taxon-name-part taxon-name-part-type="genus" reg="Eunotia">Eunotia</tp:taxon-name-part><tp:taxon-name-part taxon-name-part-type="species" reg="incisa">incisa</tp:taxon-name-part></tp:taxon-name></italic> W. Smith ex <xref ref-type="bibr" rid="B28">Gregory 1854</xref>: pl. 4/fig. 4, designated here <bold>24</bold><italic><tp:taxon-name><tp:taxon-name-part taxon-name-part-type="genus" reg="Eunotia">Eunotia</tp:taxon-name-part></tp:taxon-name></italic> sp. 4 (cf. <italic><tp:taxon-name><tp:taxon-name-part taxon-name-part-type="genus" reg="Eunotia">Eunotia</tp:taxon-name-part><tp:taxon-name-part taxon-name-part-type="species" reg="intermedia">intermedia</tp:taxon-name-part></tp:taxon-name></italic> (Krasske ex Hustedt) Nörpel &amp; Lange-Bert.) <bold>25–27</bold><italic><tp:taxon-name><tp:taxon-name-part taxon-name-part-type="genus" reg="Eunotia">Eunotia</tp:taxon-name-part></tp:taxon-name></italic> sp. 5 (cf. <italic><tp:taxon-name><tp:taxon-name-part taxon-name-part-type="genus" reg="Eunotia">Eunotia</tp:taxon-name-part><tp:taxon-name-part taxon-name-part-type="species" reg="meridiana">meridiana</tp:taxon-name-part></tp:taxon-name></italic> Metzeltin &amp; Lange-Bert.). Figs <bold>13, 17, 18</bold> SEM: <bold>13, 13a</bold> inside valve surface <bold>17, 17a, 18</bold> outside valve surface; <bold>19–28</bold> LM. Scale bars: 10 µm (<bold>13–17, 19–27</bold>); 5 µm (<bold>18</bold>); 1 µm (<bold>13a, 17a</bold>).</p></caption><graphic xmlns:xlink="http://www.w3.org/1999/xlink" xlink:href="phytokeys-128-001-g005.jpg" position="float" orientation="portrait" xlink:type="simple" id="oo_319250.jpg"><uri content-type="original_file" xlink:type="simple">https://binary.pensoft.net/fig/319250</uri></graphic></fig></tp:treatment-sec><ref-list><ref id="B71"><mixed-citation xmlns:xlink="http://www.w3.org/1999/xlink" xlink:type="simple"><person-group><name name-style="western"><surname>Van Heurck</surname><given-names>H</given-names></name></person-group> (<year>1881</year>) Synopsis des Diatomées de Belgique. Atlas. Ducaju, Cie., Anvers. Pls 31–77.</mixed-citation></ref><ref id="B28"><mixed-citation xmlns:xlink="http://www.w3.org/1999/xlink" xlink:type="simple"><person-group><name name-style="western"><surname>Gregory</surname><given-names>W</given-names></name></person-group> (<year>1854</year>) <article-title>Notice of the new forms and varieties of known forms occurring in the diatomaceous earth of Mull with remarks on the classification of the <tp:taxon-name><tp:taxon-name-part taxon-name-part-type="family">Diatomaceae</tp:taxon-name-part></tp:taxon-name>.</article-title><source>The Quarterly Journal of Microscopical Science</source><volume>2</volume>: <fpage>90</fpage>–<lpage>100</lpage>.</mixed-citation></ref><ref id="B40"><mixed-citation xmlns:xlink="http://www.w3.org/1999/xlink" xlink:type="simple"><person-group><name name-style="western"><surname>Krammer</surname><given-names>K</given-names></name><name name-style="western"><surname>Lange-Bertalot</surname><given-names>H</given-names></name></person-group> (<year>1991</year>) <tp:taxon-name><tp:taxon-name-part taxon-name-part-type="class">Bacillariophyceae</tp:taxon-name-part></tp:taxon-name> 3. Teil: <italic><tp:taxon-name><tp:taxon-name-part taxon-name-part-type="order">Centrales</tp:taxon-name-part></tp:taxon-name>, <tp:taxon-name><tp:taxon-name-part taxon-name-part-type="family">Fragilariaceae</tp:taxon-name-part></tp:taxon-name>, <tp:taxon-name><tp:taxon-name-part taxon-name-part-type="genus">Eunotiaceae</tp:taxon-name-part></tp:taxon-name>.</italic> In: Ettl H, et al. (Eds) Suesswasserflora von Mitteleuropa 2(3). VEB Gustav Fisher Verlag, Jena, 1–576.</mixed-citation></ref><ref id="B59"><mixed-citation xmlns:xlink="http://www.w3.org/1999/xlink" xlink:type="simple"><person-group><name name-style="western"><surname>Ohtsuka</surname><given-names>T</given-names></name></person-group> (<year>2002</year>) <article-title>Checklist and illustration of diatoms in the Hii River.</article-title><source>Diatom</source><volume>18</volume>: <fpage>23</fpage>–<lpage>56</lpage>.</mixed-citation></ref><ref id="B60"><mixed-citation xmlns:xlink="http://www.w3.org/1999/xlink" xlink:type="simple"><person-group><name name-style="western"><surname>Ortiz-Lerín</surname><given-names>R</given-names></name><name name-style="western"><surname>Cambra</surname><given-names>J</given-names></name></person-group> (<year>2007</year>) <article-title>Distribution and taxonomic notes of <italic><tp:taxon-name><tp:taxon-name-part taxon-name-part-type="genus">Eunotia</tp:taxon-name-part></tp:taxon-name></italic> Ehrenberg 1837 (<tp:taxon-name><tp:taxon-name-part taxon-name-part-type="class">Bacillariophyceae</tp:taxon-name-part></tp:taxon-name>) in rivers and streams of Northern Spain.</article-title><source>Limnetica</source><volume>26</volume>(<issue>2</issue>): <fpage>415</fpage>–<lpage>434</lpage>.</mixed-citation></ref><ref id="B69"><mixed-citation xmlns:xlink="http://www.w3.org/1999/xlink" xlink:type="simple"><person-group><name name-style="western"><surname>Taylor</surname><given-names>JC</given-names></name><name name-style="western"><surname>Harding</surname><given-names>WR</given-names></name><name name-style="western"><surname>Archibald</surname><given-names>CGM</given-names></name></person-group> (<year>2007</year>) An Illustrated Guide to Some Common Diatom Species from South Africa. WRC Report TT 282/07. Water Research Commission, Pretoria.</mixed-citation></ref><ref id="B5"><mixed-citation xmlns:xlink="http://www.w3.org/1999/xlink" xlink:type="simple"><person-group><name name-style="western"><surname>Bąk</surname><given-names>M</given-names></name><name name-style="western"><surname>Witkowski</surname><given-names>A</given-names></name><name name-style="western"><surname>Zelazna-Wieczorek</surname><given-names>J</given-names></name><name name-style="western"><surname>Wojtal</surname><given-names>AZ</given-names></name><name name-style="western"><surname>Szczepocka</surname><given-names>E</given-names></name><name name-style="western"><surname>Szulc</surname><given-names>K</given-names></name><name name-style="western"><surname>Szulc</surname><given-names>B</given-names></name></person-group> (<year>2012</year>) <source>Klucz do Oznaczania okrzemek w fitobentosie na potrzeby oceny stanu ekologicznego wod powierzchniowych w Polsce.</source><publisher-name>Biblioteka Monitoringu Srodowiska</publisher-name>, <publisher-loc>Warszawa</publisher-loc>, <size units="page">452 pp</size>.</mixed-citation></ref><ref id="B21"><mixed-citation xmlns:xlink="http://www.w3.org/1999/xlink" xlink:type="simple"><person-group><name name-style="western"><surname>Ector</surname><given-names>L</given-names></name><name name-style="western"><surname>Wetzel</surname><given-names>CE</given-names></name><name name-style="western"><surname>Novais</surname><given-names>MH</given-names></name><name name-style="western"><surname>Guillard</surname><given-names>D</given-names></name></person-group> (<year>2015</year>) <source>Atlas des diatomées des rivières des Pays de la Loire et de la Bretagne.</source><publisher-name>DREAL Pays de la Loire</publisher-name>, <publisher-loc>Nantes</publisher-loc>, <size units="page">649 pp</size>.</mixed-citation></ref><ref id="B18"><mixed-citation xmlns:xlink="http://www.w3.org/1999/xlink" xlink:type="simple"><person-group><name name-style="western"><surname>Costa</surname><given-names>LF</given-names></name></person-group> (<year>2015</year>) <source>Taxonomia e ecologia de <italic><tp:taxon-name><tp:taxon-name-part taxon-name-part-type="genus">Eunotia</tp:taxon-name-part></tp:taxon-name></italic> (<tp:taxon-name><tp:taxon-name-part taxon-name-part-type="class">Bacillariophyceae</tp:taxon-name-part></tp:taxon-name>) em represas das regiões Sul e Sudeste do Estado de São Paulo. Dissertação (Mestrado).</source><publisher-name>Instituto de Botânica da Secretaria de Estado do Meio Ambiente</publisher-name>, <publisher-loc>São Paulo</publisher-loc>, <size units="page">349 pp</size>.</mixed-citation></ref><ref id="B4"><mixed-citation xmlns:xlink="http://www.w3.org/1999/xlink" xlink:type="simple"><person-group><name name-style="western"><surname>Bahls</surname><given-names>L</given-names></name><name name-style="western"><surname>Boynton</surname><given-names>B</given-names></name><name name-style="western"><surname>Johnston</surname><given-names>B</given-names></name></person-group> (<year>2018</year>) <article-title>Atlas of diatoms (<tp:taxon-name><tp:taxon-name-part taxon-name-part-type="phylum">Bacillariophyta</tp:taxon-name-part></tp:taxon-name>) from diverse habitats in remote regions of western Canada.</article-title><source>PhytoKeys</source><volume>105</volume>: <fpage>1</fpage>–<lpage>186</lpage>. <ext-link xlink:type="simple" ext-link-type="doi" xlink:href="10.3897/phytokeys.105.23806">https://doi.org/10.3897/phytokeys.105.23806</ext-link></mixed-citation></ref><ref id="B31"><mixed-citation xmlns:xlink="http://www.w3.org/1999/xlink" xlink:type="simple"><person-group><name name-style="western"><surname>Guiry</surname><given-names>MD</given-names></name><name name-style="western"><surname>Guiry</surname><given-names>GM</given-names></name></person-group> (<year>2019</year>) AlgaeBase. National University of Ireland, Galway. <ext-link xlink:type="simple" ext-link-type="uri" xlink:href="http://www.algaebase.org">http://www.algaebase.org</ext-link></mixed-citation></ref></ref-list></tp:taxon-treatment>
