# Supplementary material for: The genus Eunotia Ehrenb. (Bacillariophyta) in the Cheremsky Nature Reserve, Ukrainian Polissya, and refined terminology relevant to the raphe system morphology
Source: PhytoKeys. 2019 Jul 23;128:1–31. doi: 10.3897/phytokeys.128.35566 (PMC6667396; doi:10.3897/phytokeys.128.35566)
Supplement: XML Treatment for Eunotia jarensis [file phytokeys.128.35566-treatment6.xml]

<!DOCTYPE tp:taxon-treatment
  PUBLIC "-//TaxonX//DTD Taxonomic Treatment Publishing DTD v0 20100105//EN" "tax-treatment-NSO.dtd">
<tp:taxon-treatment xmlns:tp="http://www.plazi.org/taxpub"><tp:treatment-meta><kwd-group><label>Taxon classification</label><kwd><named-content xmlns:xlink="http://www.w3.org/1999/xlink" content-type="kingdom">Plantae</named-content></kwd><kwd><named-content xmlns:xlink="http://www.w3.org/1999/xlink" content-type="order">Eunotiales</named-content></kwd><kwd><named-content xmlns:xlink="http://www.w3.org/1999/xlink" content-type="family">Eunotiaceae</named-content></kwd></kwd-group><mixed-citation publication-type="journal"><person-group><name><surname>Bukhtiyarova</surname><given-names>Lyudmila N.</given-names></name></person-group><article-title>The genus <italic><tp:taxon-name><tp:taxon-name-part taxon-name-part-type="genus" reg="Eunotia">Eunotia</tp:taxon-name-part></tp:taxon-name></italic> Ehrenb. (<tp:taxon-name><tp:taxon-name-part taxon-name-part-type="phylum">Bacillariophyta</tp:taxon-name-part></tp:taxon-name>) in the Cheremsky Nature Reserve, Ukrainian Polissya, and refined terminology relevant to the raphe system morphology</article-title><source>PhytoKeys</source><day>23</day><month>7</month><year>2019</year><volume>128</volume><fpage>1</fpage><lpage>31</lpage><pub-id pub-id-type="doi">10.3897/phytokeys.128.35566</pub-id></mixed-citation></tp:treatment-meta><tp:nomenclature><tp:taxon-name>
              <object-id xmlns:xlink="http://www.w3.org/1999/xlink" content-type="arpha" xlink:type="simple">913ced8f-3b2f-5967-aca7-fadf1932faac</object-id>
              <tp:taxon-name-part taxon-name-part-type="genus" reg="Eunotia">Eunotia</tp:taxon-name-part>
              <tp:taxon-name-part taxon-name-part-type="species" reg="jarensis">jarensis</tp:taxon-name-part>
            </tp:taxon-name><tp:taxon-authority>Lange-Bert. et al., 2003: p. 41, pl. 124/figs 7–11. *^</tp:taxon-authority><xref ref-type="fig" rid="F4">Figs 12</xref><xref ref-type="fig" rid="F4">, 12a</xref><!--PageBreak --></tp:nomenclature><tp:treatment-sec sec-type="Illustrations" id="SECID0EB5AG"><title>Illustrations.</title><p><xref ref-type="bibr" rid="B62">Pavlov and Levkov 2013</xref>: p. 13, pl. 13/figs 1–5.</p></tp:treatment-sec><tp:treatment-sec sec-type="diagnosis" id="SECID0EL5AG"><title>Diagnosis.</title><p>Morphometric data: length 63 µm, width 9 µm, striae density c12, p18 in 10 µm. <xref ref-type="bibr" rid="B49">Lange-Bertalot et al. 2003</xref>: length 36–76 µm, width 8–10 µm, striae density 10–12 in 10 µm.</p><p>Frustule bi-symmetric, bipolar, biraphid with mirror-symmetric, mantle-offset, brevisslit type of raphe. Valves dorsiventral, uniform in width, with two very weak undulations on dorsal margin, weakly concave ventral margin and protracted broadly rounded poles slightly deflected to dorsal side. Striae basal, uniserial, distant, evenly spaced. Areolae small with round foramina (Fig. <xref ref-type="fig" rid="F4">12a</xref>). Raphe system consists of two short filiform slits on ventral valve mantle; helictoglossae average in size; one rimoportula present at the middle of pole (Fig. <xref ref-type="fig" rid="F4">12a</xref>).</p></tp:treatment-sec><tp:treatment-sec sec-type="ecology" id="SECID0E65AG"><title>Ecology.</title><p>Freshwater species, epiphytic on the moss, at an altitude of about 2300 m a.s. (<xref ref-type="bibr" rid="B62">Pavlov and Levkov 2013</xref>).</p></tp:treatment-sec><tp:treatment-sec sec-type="distribution" id="SECID0EJ6AG"><title>Distribution.</title><p>EUROPE: <bold>Type locality</bold>: ITALY, Pauli Murdegu, Insula Sardinia (<xref ref-type="bibr" rid="B49">Lange-Bertalot et al. 2003</xref>); North Macedonia, Shara Mountain, stream above glacial Lake Crno (<xref ref-type="bibr" rid="B62">Pavlov and Levkov 2013</xref>); Ukraine (present paper). <bold>In Ukraine.</bold> The Cheremsky Nature Reserve, tract Obkopane, ditch, epiphyton on <italic><tp:taxon-name><tp:taxon-name-part taxon-name-part-type="genus" reg="Sphagnum">Sphagnum</tp:taxon-name-part></tp:taxon-name></italic> sp.</p></tp:treatment-sec><tp:treatment-sec sec-type="Type information" id="SECID0ECABG"><title>Type information.</title><p>25.05.1994, leg. A. Bardi, (Praep. No. Eu-I-159 in Coll. Lange-Bertalot, Botan. Institut Universität Frankfurt a.M.).</p></tp:treatment-sec><tp:treatment-sec sec-type="comments" id="SECID0EHABG"><title>Comments.</title><p>Raphe system has not been studied from outer valve surface in SEM but this species certainly does not have tr-fissures which are always situated on a hya<!--PageBreak --><!--PageBreak -->line field (Fig. <xref ref-type="fig" rid="F4">12a</xref>) and distal ends of the raphe slits finish on ventral valve margin at the poles, similar to <italic><tp:taxon-name><tp:taxon-name-part taxon-name-part-type="genus" reg="Eunotia">E.</tp:taxon-name-part><tp:taxon-name-part taxon-name-part-type="species" reg="dorofeyukiae">dorofeyukiae</tp:taxon-name-part></tp:taxon-name></italic> (Fig. <xref ref-type="fig" rid="F5">27a</xref>).</p><p>Most specimens in the population from North Macedonia differ through having much narrower poles (<xref ref-type="bibr" rid="B62">Pavlov and Levkov 2013</xref>: pl. 13/figs 3–6) than in the type population.</p><p>Very rare species occurs only in Europe in three localities in low abundance.</p></tp:treatment-sec><tp:treatment-sec><!--Section generated to contain objects referenced in tp:taxon-treatment.--><fig id="F4" position="float" orientation="portrait"><object-id xmlns:xlink="http://www.w3.org/1999/xlink" content-type="doi" xlink:type="simple">10.3897/phytokeys.128.35566.figures7-12a</object-id><object-id xmlns:xlink="http://www.w3.org/1999/xlink" content-type="arpha" xlink:type="simple">c340e60d-5443-5d6a-b5f2-d0bc6e848976</object-id><label>Figures 7–12a.</label><caption><p>New and rare in Ukraine species of <italic><tp:taxon-name><tp:taxon-name-part taxon-name-part-type="genus" reg="Eunotia">Eunotia</tp:taxon-name-part></tp:taxon-name></italic> Ehrenb. from the Cheremsky Nature Reserve. <bold>7–8a</bold><italic><tp:taxon-name><tp:taxon-name-part taxon-name-part-type="genus" reg="Eunotia">Eunotia</tp:taxon-name-part><tp:taxon-name-part taxon-name-part-type="species" reg="julma">julma</tp:taxon-name-part></tp:taxon-name></italic> Lange-Bert. in Lange-Bertalot et al., arrow indicates distal end of raphe slit, double arrow – funnel-like lacuna, terminal fissure is between the arrows <bold>9</bold><italic><tp:taxon-name><tp:taxon-name-part taxon-name-part-type="genus" reg="Eunotia">Eunotia</tp:taxon-name-part></tp:taxon-name></italic> sp. 1 (cf <italic><tp:taxon-name><tp:taxon-name-part taxon-name-part-type="genus" reg="Eunotia">E.</tp:taxon-name-part><tp:taxon-name-part taxon-name-part-type="species" reg="formica">formica</tp:taxon-name-part></tp:taxon-name></italic> Ehrenb.) <bold>10, 11</bold><italic><tp:taxon-name><tp:taxon-name-part taxon-name-part-type="genus" reg="Eunotia">Eunotia</tp:taxon-name-part><tp:taxon-name-part taxon-name-part-type="species" reg="formicina">formicina</tp:taxon-name-part></tp:taxon-name></italic> Lange-Bert. in Lange-Bertalot et al. <bold>12, 12a</bold><italic><tp:taxon-name><tp:taxon-name-part taxon-name-part-type="genus" reg="Eunotia">Eunotia</tp:taxon-name-part><tp:taxon-name-part taxon-name-part-type="species" reg="jarensis">jarensis</tp:taxon-name-part></tp:taxon-name></italic> Lange-Bert. et al., arrow indicates rimoportula. Figs <bold>7, 9–11</bold> LM <bold>8, 8a</bold> outside valve surface <bold>12, 12a</bold> inside valve surface, SEM. Scale bars: 10 µm (<bold>7–17</bold>); 3 µm (<bold>8a</bold>); 2 µm (<bold>12a</bold>).</p></caption><graphic xmlns:xlink="http://www.w3.org/1999/xlink" xlink:href="phytokeys-128-001-g004.jpg" position="float" orientation="portrait" xlink:type="simple" id="oo_319249.jpg"><uri content-type="original_file" xlink:type="simple">https://binary.pensoft.net/fig/319249</uri></graphic></fig><fig id="F5" position="float" orientation="portrait"><object-id xmlns:xlink="http://www.w3.org/1999/xlink" content-type="doi" xlink:type="simple">10.3897/phytokeys.128.35566.figures13-27</object-id><object-id xmlns:xlink="http://www.w3.org/1999/xlink" content-type="arpha" xlink:type="simple">b22d980e-2cc9-5314-b1bc-67372ac4081d</object-id><label>Figures 13–27.</label><caption><p>New and rare in Ukraine species of <italic><tp:taxon-name><tp:taxon-name-part taxon-name-part-type="genus" reg="Eunotia">Eunotia</tp:taxon-name-part></tp:taxon-name></italic> Ehrenb. from Ukrainian Polissya and the Lectotypes of two <italic><tp:taxon-name><tp:taxon-name-part taxon-name-part-type="genus" reg="Eunotia">Eunotia</tp:taxon-name-part></tp:taxon-name></italic> species. <bold>13, 13a</bold><italic><tp:taxon-name><tp:taxon-name-part taxon-name-part-type="genus" reg="Eunotia">Eunotia</tp:taxon-name-part><tp:taxon-name-part taxon-name-part-type="species" reg="pseudoflexuosa">pseudoflexuosa</tp:taxon-name-part></tp:taxon-name></italic> Hust., arrow indicates rimoportula at the middle of pole where raphe slit distal end finishes on the outer valve surface, double arrow – position of terminal fissure distal end on the outer valve surface, between the arrows – hyaline field from inside valve surface where the terminal fissure is located on the outer valve surface <bold>14</bold><italic><tp:taxon-name><tp:taxon-name-part taxon-name-part-type="genus" reg="Eunotia">Eunotia</tp:taxon-name-part><tp:taxon-name-part taxon-name-part-type="species" reg="ruzickae">ruzickae</tp:taxon-name-part></tp:taxon-name></italic> Bílý &amp; Marvan <bold>15, 16</bold><italic><tp:taxon-name><tp:taxon-name-part taxon-name-part-type="genus" reg="Eunotia">Eunotia</tp:taxon-name-part><tp:taxon-name-part taxon-name-part-type="species" reg="implicata">implicata</tp:taxon-name-part></tp:taxon-name></italic> Nörpel-Schempp et al. <bold>Lectotype</bold>: 15 = <tp:taxon-name><tp:taxon-name-part taxon-name-part-type="genus" reg="Eunotia">Eunotia</tp:taxon-name-part><tp:taxon-name-part taxon-name-part-type="species" reg="impressa">impressa</tp:taxon-name-part><tp:taxon-name-part taxon-name-part-type="infraspecific-rank">var.</tp:taxon-name-part><tp:taxon-name-part taxon-name-part-type="variety" reg="angusta">angusta</tp:taxon-name-part></tp:taxon-name> Grunow in <xref ref-type="bibr" rid="B71">Van Heurck 1881</xref>: pl. 33/fig. 22, designated here <bold>17, 17a</bold><italic><tp:taxon-name><tp:taxon-name-part taxon-name-part-type="genus" reg="Eunotia">Eunotia</tp:taxon-name-part></tp:taxon-name></italic> sp. 2 (<tp:taxon-name><tp:taxon-name-part taxon-name-part-type="genus" reg="Eunotia"/><tp:taxon-name-part taxon-name-part-type="uncertainty-rank">cf.</tp:taxon-name-part><tp:taxon-name-part taxon-name-part-type="species" reg="mongolica">mongolica</tp:taxon-name-part></tp:taxon-name> Kulikovskiy et al.) <bold>18–20</bold><italic><tp:taxon-name><tp:taxon-name-part taxon-name-part-type="genus" reg="Eunotia">Eunotia</tp:taxon-name-part></tp:taxon-name></italic> sp. 3 (cf. <italic><tp:taxon-name><tp:taxon-name-part taxon-name-part-type="genus" reg="Eunotia">Eunotia</tp:taxon-name-part><tp:taxon-name-part taxon-name-part-type="species" reg="paludosa">paludosa</tp:taxon-name-part></tp:taxon-name></italic> Grunow) <bold>21–23</bold><italic><tp:taxon-name><tp:taxon-name-part taxon-name-part-type="genus" reg="Eunotia">Eunotia</tp:taxon-name-part><tp:taxon-name-part taxon-name-part-type="species" reg="incisa">incisa</tp:taxon-name-part></tp:taxon-name></italic> W. Smith ex Gregory. <bold>Lectotype</bold>: 23 = <italic><tp:taxon-name><tp:taxon-name-part taxon-name-part-type="genus" reg="Eunotia">Eunotia</tp:taxon-name-part><tp:taxon-name-part taxon-name-part-type="species" reg="incisa">incisa</tp:taxon-name-part></tp:taxon-name></italic> W. Smith ex <xref ref-type="bibr" rid="B28">Gregory 1854</xref>: pl. 4/fig. 4, designated here <bold>24</bold><italic><tp:taxon-name><tp:taxon-name-part taxon-name-part-type="genus" reg="Eunotia">Eunotia</tp:taxon-name-part></tp:taxon-name></italic> sp. 4 (cf. <italic><tp:taxon-name><tp:taxon-name-part taxon-name-part-type="genus" reg="Eunotia">Eunotia</tp:taxon-name-part><tp:taxon-name-part taxon-name-part-type="species" reg="intermedia">intermedia</tp:taxon-name-part></tp:taxon-name></italic> (Krasske ex Hustedt) Nörpel &amp; Lange-Bert.) <bold>25–27</bold><italic><tp:taxon-name><tp:taxon-name-part taxon-name-part-type="genus" reg="Eunotia">Eunotia</tp:taxon-name-part></tp:taxon-name></italic> sp. 5 (cf. <italic><tp:taxon-name><tp:taxon-name-part taxon-name-part-type="genus" reg="Eunotia">Eunotia</tp:taxon-name-part><tp:taxon-name-part taxon-name-part-type="species" reg="meridiana">meridiana</tp:taxon-name-part></tp:taxon-name></italic> Metzeltin &amp; Lange-Bert.). Figs <bold>13, 17, 18</bold> SEM: <bold>13, 13a</bold> inside valve surface <bold>17, 17a, 18</bold> outside valve surface; <bold>19–28</bold> LM. Scale bars: 10 µm (<bold>13–17, 19–27</bold>); 5 µm (<bold>18</bold>); 1 µm (<bold>13a, 17a</bold>).</p></caption><graphic xmlns:xlink="http://www.w3.org/1999/xlink" xlink:href="phytokeys-128-001-g005.jpg" position="float" orientation="portrait" xlink:type="simple" id="oo_319250.jpg"><uri content-type="original_file" xlink:type="simple">https://binary.pensoft.net/fig/319250</uri></graphic></fig></tp:treatment-sec><ref-list><ref id="B62"><mixed-citation xmlns:xlink="http://www.w3.org/1999/xlink" xlink:type="simple"><person-group><name name-style="western"><surname>Pavlov</surname><given-names>A</given-names></name><name name-style="western"><surname>Levkov</surname><given-names>Z</given-names></name></person-group> (<year>2013</year>) <article-title>Diversity and distribution of taxa in the genus <italic><tp:taxon-name><tp:taxon-name-part taxon-name-part-type="genus">Eunotia</tp:taxon-name-part></tp:taxon-name></italic> Ehrenberg (<tp:taxon-name><tp:taxon-name-part taxon-name-part-type="phylum">Bacillariophyta</tp:taxon-name-part></tp:taxon-name>) in Macedonia.</article-title><source>Phytotaxa</source><volume>86</volume>(<issue>1</issue>): <fpage>1</fpage>–<lpage>117</lpage>. <ext-link xlink:type="simple" ext-link-type="doi" xlink:href="10.11646/phytotaxa.86.1.1">https://doi.org/10.11646/phytotaxa.86.1.1</ext-link></mixed-citation></ref><ref id="B49"><mixed-citation xmlns:xlink="http://www.w3.org/1999/xlink" xlink:type="simple"><person-group><name name-style="western"><surname>Lange-Bertalot</surname><given-names>H</given-names></name><name name-style="western"><surname>Cavacini</surname><given-names>P</given-names></name><name name-style="western"><surname>Tagliaventi</surname><given-names>N</given-names></name><name name-style="western"><surname>Alfinito</surname><given-names>S</given-names></name></person-group> (<year>2003</year>) <article-title>Diatoms of Sardinia. Rare and 76 new species in rock pools and other ephemeral waters.</article-title> In: <person-group><name name-style="western"><surname>Lange-Bertalot</surname><given-names>H</given-names></name></person-group> (<role>Ed.</role>) <issue-title>Iconographia Diatomologica 12.</issue-title><source>ARG Gantner Verlag KG, Ruggell</source>, <fpage>1</fpage>–<lpage>438</lpage>.</mixed-citation></ref><ref id="B71"><mixed-citation xmlns:xlink="http://www.w3.org/1999/xlink" xlink:type="simple"><person-group><name name-style="western"><surname>Van Heurck</surname><given-names>H</given-names></name></person-group> (<year>1881</year>) Synopsis des Diatomées de Belgique. Atlas. Ducaju, Cie., Anvers. Pls 31–77.</mixed-citation></ref><ref id="B28"><mixed-citation xmlns:xlink="http://www.w3.org/1999/xlink" xlink:type="simple"><person-group><name name-style="western"><surname>Gregory</surname><given-names>W</given-names></name></person-group> (<year>1854</year>) <article-title>Notice of the new forms and varieties of known forms occurring in the diatomaceous earth of Mull with remarks on the classification of the <tp:taxon-name><tp:taxon-name-part taxon-name-part-type="family">Diatomaceae</tp:taxon-name-part></tp:taxon-name>.</article-title><source>The Quarterly Journal of Microscopical Science</source><volume>2</volume>: <fpage>90</fpage>–<lpage>100</lpage>.</mixed-citation></ref></ref-list></tp:taxon-treatment>
