# Supplementary material for: The genus Eunotia Ehrenb. (Bacillariophyta) in the Cheremsky Nature Reserve, Ukrainian Polissya, and refined terminology relevant to the raphe system morphology
Source: PhytoKeys. 2019 Jul 23;128:1–31. doi: 10.3897/phytokeys.128.35566 (PMC6667396; doi:10.3897/phytokeys.128.35566)
Supplement: XML Treatment for Eunotia julma [file phytokeys.128.35566-treatment7.xml]

<!DOCTYPE tp:taxon-treatment
  PUBLIC "-//TaxonX//DTD Taxonomic Treatment Publishing DTD v0 20100105//EN" "tax-treatment-NSO.dtd">
<tp:taxon-treatment xmlns:tp="http://www.plazi.org/taxpub"><tp:treatment-meta><kwd-group><label>Taxon classification</label><kwd><named-content xmlns:xlink="http://www.w3.org/1999/xlink" content-type="kingdom">Plantae</named-content></kwd><kwd><named-content xmlns:xlink="http://www.w3.org/1999/xlink" content-type="order">Eunotiales</named-content></kwd><kwd><named-content xmlns:xlink="http://www.w3.org/1999/xlink" content-type="family">Eunotiaceae</named-content></kwd></kwd-group><mixed-citation publication-type="journal"><person-group><name><surname>Bukhtiyarova</surname><given-names>Lyudmila N.</given-names></name></person-group><article-title>The genus <italic><tp:taxon-name><tp:taxon-name-part taxon-name-part-type="genus" reg="Eunotia">Eunotia</tp:taxon-name-part></tp:taxon-name></italic> Ehrenb. (<tp:taxon-name><tp:taxon-name-part taxon-name-part-type="phylum">Bacillariophyta</tp:taxon-name-part></tp:taxon-name>) in the Cheremsky Nature Reserve, Ukrainian Polissya, and refined terminology relevant to the raphe system morphology</article-title><source>PhytoKeys</source><day>23</day><month>7</month><year>2019</year><volume>128</volume><fpage>1</fpage><lpage>31</lpage><pub-id pub-id-type="doi">10.3897/phytokeys.128.35566</pub-id></mixed-citation></tp:treatment-meta><tp:nomenclature><tp:taxon-name>
              <object-id xmlns:xlink="http://www.w3.org/1999/xlink" content-type="arpha" xlink:type="simple">913ced8f-3b2f-5967-aca7-fadf1932faac</object-id>
              <tp:taxon-name-part taxon-name-part-type="genus" reg="Eunotia">Eunotia</tp:taxon-name-part>
              <tp:taxon-name-part taxon-name-part-type="species" reg="julma">julma</tp:taxon-name-part>
            </tp:taxon-name><tp:taxon-authority>Lange-Bert. in Lange-Bertalot et al. 2011: pl. 7/figs 1–7, 8–10. *^</tp:taxon-authority><xref ref-type="fig" rid="F4">Figs 7</xref><xref ref-type="fig" rid="F4">, 8</xref><xref ref-type="fig" rid="F4">, 8a (SEM)</xref></tp:nomenclature><tp:treatment-sec sec-type="Holotype" id="SECID0EADBG"><title>Holotype.</title><p><xref ref-type="bibr" rid="B50">Lange-Bertalot et al. 2011</xref>: pl. 7/fig. 1, designated by Lange-Bertalot in <xref ref-type="bibr" rid="B50">Lange-Bertalot et al. 2011</xref>.</p></tp:treatment-sec><tp:treatment-sec sec-type="Illustrations" id="SECID0EODBG"><title>Illustrations.</title><p><xref ref-type="bibr" rid="B63">Potapova et al. 2014</xref>: fig. 1; <xref ref-type="bibr" rid="B43">Kulikovskiy et al. 2016</xref>: p. 122, pl. 27/figs 14–17; Bouchard et al. 2018: pl. 1/fig. 1.</p></tp:treatment-sec><tp:treatment-sec sec-type="diagnosis" id="SECID0E3DBG"><title>Diagnosis.</title><p>Morphometric data: length 115–175 µm, width 6 µm, striae density c12, p16 in 10 µm. <xref ref-type="bibr" rid="B50">Lange-Bertalot et al. 2011</xref>: length 70–150 µm, 4,5–5 µm, striae density c14, p16 in10 µm.</p><p>Frustule bi-symmetric, bipolar, biraphid with mirror-symmetric, mantle-offset, brevisslit type of raphe. Valves dorsiventral, uniform in width, arcuate, with rounded poles. Striae basal, uniserial, distant, evenly spaced (Figs <xref ref-type="fig" rid="F4">7</xref>, <xref ref-type="fig" rid="F4">8</xref>, <xref ref-type="fig" rid="F4">8a</xref>). Areolae small with round outer foramina. Raphe system consists of two short filiform slits on ventral valve mantle; tr-fissures curved on the valve surface, pass along four striae on the middle of valve and end up by round lacunae (Fig. <xref ref-type="fig" rid="F4">8a</xref>).</p></tp:treatment-sec><tp:treatment-sec sec-type="ecology" id="SECID0EYEBG"><title>Ecology.</title><p>Freshwater epiphytic species.</p></tp:treatment-sec><tp:treatment-sec sec-type="distribution" id="SECID0E4EBG"><title>Distribution.</title><p>EUROPE: <bold>Type locality</bold>: Finland, Lake Julma Olkky near Kuusamo (<xref ref-type="bibr" rid="B50">Lange-Bertalot et al. 2011</xref>); Netherlands (M. Gury in <xref ref-type="bibr" rid="B31">Guiry and Guiry 2019</xref>); Ukraine (present paper). ?ASIA: Russia, Eastern Siberia (<xref ref-type="bibr" rid="B63">Potapova et al. 2014</xref>); Russia (<xref ref-type="bibr" rid="B43">Kulikovskiy et al. 2016</xref>). N. AMERICA: Canada (Bouchard et al. 2018). <bold>In Ukraine.</bold> The Cheremsky Nature Reserve, tract Obkopane, ditch, epiphyton on <italic><tp:taxon-name><tp:taxon-name-part taxon-name-part-type="genus" reg="Sphagnum">Sphagnum</tp:taxon-name-part></tp:taxon-name></italic> sp.</p></tp:treatment-sec><tp:treatment-sec sec-type="comments" id="SECID0E5FBG"><title>Comments.</title><p>In primary description it is indicated that “ … all specimens are consistently curved” (<xref ref-type="bibr" rid="B50">Lange-Bertalot et al. 2011</xref>). Our exemplars correspond to the species Holotype in valve outline and morphometry except our specimens are longer and wider. The illustrations of <italic><tp:taxon-name><tp:taxon-name-part taxon-name-part-type="genus" reg="Eunotia">E.</tp:taxon-name-part><tp:taxon-name-part taxon-name-part-type="species" reg="julma">julma</tp:taxon-name-part></tp:taxon-name></italic> in <xref ref-type="bibr" rid="B63">Potapova et al. (2014</xref>: fig. 1), <xref ref-type="bibr" rid="B43">Kulikovskiy et al. (2016</xref>: pl. 27/figs 14–17), Bouchard et al. (2018: pl. 1/fig. 1) differ from the Holotype by almost straight valves.</p></tp:treatment-sec><tp:treatment-sec><!--Section generated to contain objects referenced in tp:taxon-treatment.--><fig id="F4" position="float" orientation="portrait"><object-id xmlns:xlink="http://www.w3.org/1999/xlink" content-type="doi" xlink:type="simple">10.3897/phytokeys.128.35566.figures7-12a</object-id><object-id xmlns:xlink="http://www.w3.org/1999/xlink" content-type="arpha" xlink:type="simple">c340e60d-5443-5d6a-b5f2-d0bc6e848976</object-id><label>Figures 7–12a.</label><caption><p>New and rare in Ukraine species of <italic><tp:taxon-name><tp:taxon-name-part taxon-name-part-type="genus" reg="Eunotia">Eunotia</tp:taxon-name-part></tp:taxon-name></italic> Ehrenb. from the Cheremsky Nature Reserve. <bold>7–8a</bold><italic><tp:taxon-name><tp:taxon-name-part taxon-name-part-type="genus" reg="Eunotia">Eunotia</tp:taxon-name-part><tp:taxon-name-part taxon-name-part-type="species" reg="julma">julma</tp:taxon-name-part></tp:taxon-name></italic> Lange-Bert. in Lange-Bertalot et al., arrow indicates distal end of raphe slit, double arrow – funnel-like lacuna, terminal fissure is between the arrows <bold>9</bold><italic><tp:taxon-name><tp:taxon-name-part taxon-name-part-type="genus" reg="Eunotia">Eunotia</tp:taxon-name-part></tp:taxon-name></italic> sp. 1 (cf <italic><tp:taxon-name><tp:taxon-name-part taxon-name-part-type="genus" reg="Eunotia">E.</tp:taxon-name-part><tp:taxon-name-part taxon-name-part-type="species" reg="formica">formica</tp:taxon-name-part></tp:taxon-name></italic> Ehrenb.) <bold>10, 11</bold><italic><tp:taxon-name><tp:taxon-name-part taxon-name-part-type="genus" reg="Eunotia">Eunotia</tp:taxon-name-part><tp:taxon-name-part taxon-name-part-type="species" reg="formicina">formicina</tp:taxon-name-part></tp:taxon-name></italic> Lange-Bert. in Lange-Bertalot et al. <bold>12, 12a</bold><italic><tp:taxon-name><tp:taxon-name-part taxon-name-part-type="genus" reg="Eunotia">Eunotia</tp:taxon-name-part><tp:taxon-name-part taxon-name-part-type="species" reg="jarensis">jarensis</tp:taxon-name-part></tp:taxon-name></italic> Lange-Bert. et al., arrow indicates rimoportula. Figs <bold>7, 9–11</bold> LM <bold>8, 8a</bold> outside valve surface <bold>12, 12a</bold> inside valve surface, SEM. Scale bars: 10 µm (<bold>7–17</bold>); 3 µm (<bold>8a</bold>); 2 µm (<bold>12a</bold>).</p></caption><graphic xmlns:xlink="http://www.w3.org/1999/xlink" xlink:href="phytokeys-128-001-g004.jpg" position="float" orientation="portrait" xlink:type="simple" id="oo_319249.jpg"><uri content-type="original_file" xlink:type="simple">https://binary.pensoft.net/fig/319249</uri></graphic></fig></tp:treatment-sec><ref-list><ref id="B50"><mixed-citation xmlns:xlink="http://www.w3.org/1999/xlink" xlink:type="simple"><person-group><name name-style="western"><surname>Lange-Bertalot</surname><given-names>H</given-names></name><name name-style="western"><surname>Bąk</surname><given-names>M</given-names></name><name name-style="western"><surname>Witkowski</surname><given-names>A</given-names></name><name name-style="western"><surname>Tagliaventi</surname><given-names>N</given-names></name></person-group> (<year>2011</year>) <article-title><italic><tp:taxon-name><tp:taxon-name-part taxon-name-part-type="genus">Eunotia</tp:taxon-name-part></tp:taxon-name></italic> and some related genera.</article-title> In: <person-group><name name-style="western"><surname>Lange-Bertalot</surname><given-names>H</given-names></name></person-group> (<role>Ed.</role>) <issue-title>Diatoms of Europe.</issue-title><source>Diatoms of the European inland waters and comparable habitats. 6. ARG Gantner Verlag KG, Ruggell</source>, <fpage>1</fpage>–<lpage>747</lpage>.</mixed-citation></ref><ref id="B63"><mixed-citation xmlns:xlink="http://www.w3.org/1999/xlink" xlink:type="simple"><person-group><name name-style="western"><surname>Potapova</surname><given-names>MG</given-names></name><name name-style="western"><surname>Hamilton</surname><given-names>PB</given-names></name><name name-style="western"><surname>Kopyrina</surname><given-names>LI</given-names></name><name name-style="western"><surname>Sosina</surname><given-names>NK</given-names></name></person-group> (<year>2014</year>) <article-title>New and rare diatom (<tp:taxon-name><tp:taxon-name-part taxon-name-part-type="phylum">Bacillariophyta</tp:taxon-name-part></tp:taxon-name>) species from a mountain lake in Eastern Siberia.</article-title><source>Phytotaxa</source><volume>156</volume>(<issue>3</issue>): <fpage>100</fpage>–<lpage>116</lpage>. <ext-link xlink:type="simple" ext-link-type="doi" xlink:href="10.11646/phytotaxa.156.3.2">https://doi.org/10.11646/phytotaxa.156.3.2</ext-link></mixed-citation></ref><ref id="B43"><mixed-citation xmlns:xlink="http://www.w3.org/1999/xlink" xlink:type="simple"><person-group><name name-style="western"><surname>Kulikovskiy</surname><given-names>M</given-names></name><name name-style="western"><surname>Glushchenko</surname><given-names>AM</given-names></name><name name-style="western"><surname>Kuznetsova</surname><given-names>IV</given-names></name><name name-style="western"><surname>Genka</surname><given-names>SI</given-names></name></person-group> (<year>2016</year>) <source>Opredelitel’ diatomovykh vodorosley Rossii [The identification book of the diatoms from Russia].</source><publisher-name>Filigran</publisher-name>, <publisher-loc>Yaroslavl</publisher-loc>, <size units="page">804 pp</size>. [in Russian]</mixed-citation></ref><ref id="B31"><mixed-citation xmlns:xlink="http://www.w3.org/1999/xlink" xlink:type="simple"><person-group><name name-style="western"><surname>Guiry</surname><given-names>MD</given-names></name><name name-style="western"><surname>Guiry</surname><given-names>GM</given-names></name></person-group> (<year>2019</year>) AlgaeBase. National University of Ireland, Galway. <ext-link xlink:type="simple" ext-link-type="uri" xlink:href="http://www.algaebase.org">http://www.algaebase.org</ext-link></mixed-citation></ref></ref-list></tp:taxon-treatment>
