# Supplementary material for: The genus Eunotia Ehrenb. (Bacillariophyta) in the Cheremsky Nature Reserve, Ukrainian Polissya, and refined terminology relevant to the raphe system morphology
Source: PhytoKeys. 2019 Jul 23;128:1–31. doi: 10.3897/phytokeys.128.35566 (PMC6667396; doi:10.3897/phytokeys.128.35566)
Supplement: XML Treatment for Eunotia neocompacta [file phytokeys.128.35566-treatment8.xml]

<!DOCTYPE tp:taxon-treatment
  PUBLIC "-//TaxonX//DTD Taxonomic Treatment Publishing DTD v0 20100105//EN" "tax-treatment-NSO.dtd">
<tp:taxon-treatment xmlns:tp="http://www.plazi.org/taxpub"><tp:treatment-meta><kwd-group><label>Taxon classification</label><kwd><named-content xmlns:xlink="http://www.w3.org/1999/xlink" content-type="kingdom">Plantae</named-content></kwd><kwd><named-content xmlns:xlink="http://www.w3.org/1999/xlink" content-type="order">Eunotiales</named-content></kwd><kwd><named-content xmlns:xlink="http://www.w3.org/1999/xlink" content-type="family">Eunotiaceae</named-content></kwd></kwd-group><mixed-citation publication-type="journal"><person-group><name><surname>Bukhtiyarova</surname><given-names>Lyudmila N.</given-names></name></person-group><article-title>The genus <italic><tp:taxon-name><tp:taxon-name-part taxon-name-part-type="genus" reg="Eunotia">Eunotia</tp:taxon-name-part></tp:taxon-name></italic> Ehrenb. (<tp:taxon-name><tp:taxon-name-part taxon-name-part-type="phylum">Bacillariophyta</tp:taxon-name-part></tp:taxon-name>) in the Cheremsky Nature Reserve, Ukrainian Polissya, and refined terminology relevant to the raphe system morphology</article-title><source>PhytoKeys</source><day>23</day><month>7</month><year>2019</year><volume>128</volume><fpage>1</fpage><lpage>31</lpage><pub-id pub-id-type="doi">10.3897/phytokeys.128.35566</pub-id></mixed-citation></tp:treatment-meta><tp:nomenclature><tp:taxon-name>
              <object-id xmlns:xlink="http://www.w3.org/1999/xlink" content-type="arpha" xlink:type="simple">913ced8f-3b2f-5967-aca7-fadf1932faac</object-id>
              <tp:taxon-name-part taxon-name-part-type="genus" reg="Eunotia">Eunotia</tp:taxon-name-part>
              <tp:taxon-name-part taxon-name-part-type="species" reg="neocompacta">neocompacta</tp:taxon-name-part>
            </tp:taxon-name><tp:taxon-authority>S. Mayama in Mayama and Kawashima 1998: p. 69.</tp:taxon-authority><xref ref-type="fig" rid="F6">Figs 30</xref><xref ref-type="fig" rid="F6">, 30a (SEM)</xref><tp:nomenclature-citation-list><tp:nomenclature-citation><tp:taxon-name>
                  <tp:taxon-name-part taxon-name-part-type="genus" reg="Eunotia">Eunotia</tp:taxon-name-part>
                  <tp:taxon-name-part taxon-name-part-type="species" reg="exigua">exigua</tp:taxon-name-part>
                  <tp:taxon-name-part taxon-name-part-type="infraspecific-rank">var.</tp:taxon-name-part>
                  <tp:taxon-name-part taxon-name-part-type="variety" reg="compacta">compacta</tp:taxon-name-part>
                </tp:taxon-name><comment>Hustedt, 1930: p. 176, fig. 225 [Basionym]</comment></tp:nomenclature-citation><tp:nomenclature-citation><tp:taxon-name>
                  <tp:taxon-name-part taxon-name-part-type="genus" reg="Eunotia">Eunotia</tp:taxon-name-part>
                  <tp:taxon-name-part taxon-name-part-type="species" reg="compacta">compacta</tp:taxon-name-part>
                </tp:taxon-name><comment>(Hustedt) S. Mayama, 1997</comment></tp:nomenclature-citation><tp:nomenclature-citation><tp:taxon-name>
                  <tp:taxon-name-part taxon-name-part-type="genus" reg="Eunotia">Eunotia</tp:taxon-name-part>
                  <tp:taxon-name-part taxon-name-part-type="species" reg="neocompacta">neocompacta</tp:taxon-name-part>
                  <tp:taxon-name-part taxon-name-part-type="infraspecific-rank">var.</tp:taxon-name-part>
                  <tp:taxon-name-part taxon-name-part-type="variety" reg="vixcompacta">vixcompacta</tp:taxon-name-part>
                </tp:taxon-name><comment>Lange-Bert. in <xref ref-type="bibr" rid="B50">Lange-Bertalot et al. 2011</xref></comment></tp:nomenclature-citation></tp:nomenclature-citation-list></tp:nomenclature><tp:treatment-sec sec-type="Illustrations" id="SECID0EEKBG"><title>Illustrations.</title><p>Grunow in <xref ref-type="bibr" rid="B71">Van Heurck 1881</xref>: pl. 34/fig. 8 – second exemplar; Krammer, Lange-Bertalot 1991: pl. 134/figs 32, 35–38 (both citations as <italic><tp:taxon-name><tp:taxon-name-part taxon-name-part-type="genus" reg="Eunotia">Eunotia</tp:taxon-name-part><tp:taxon-name-part taxon-name-part-type="species" reg="nymanniana">nymanniana</tp:taxon-name-part></tp:taxon-name></italic> Grunow). <xref ref-type="bibr" rid="B54">Mayama 1997</xref>: p. 35, figs 22–25, 26–31 (SEM) (as <italic><tp:taxon-name><tp:taxon-name-part taxon-name-part-type="genus" reg="Eunotia">E.</tp:taxon-name-part><tp:taxon-name-part taxon-name-part-type="species" reg="compacta">compacta</tp:taxon-name-part></tp:taxon-name></italic>). <xref ref-type="bibr" rid="B50">Lange-Bertalot et al. 2011</xref>: p. 173–174, pl. 123/figs 1, 2–16, 25–28, 32–34 (SEM); <xref ref-type="bibr" rid="B5">Bąk et al. 2012</xref>: pl. 19/1, 2 exemplars from left to right; <xref ref-type="bibr" rid="B26">Genkal and Komulaynen 2015</xref>: fig. 2л; <xref ref-type="bibr" rid="B64">Rivera-Rondón and Catalan 2017</xref>: pl. 33/figs 15–19 (all citations as <tp:taxon-name><tp:taxon-name-part taxon-name-part-type="genus" reg="Eunotia">E.</tp:taxon-name-part><tp:taxon-name-part taxon-name-part-type="species" reg="neocompacta">neocompacta</tp:taxon-name-part><tp:taxon-name-part taxon-name-part-type="infraspecific-rank">var.</tp:taxon-name-part><tp:taxon-name-part taxon-name-part-type="variety" reg="vixcompacta">vixcompacta</tp:taxon-name-part></tp:taxon-name>). <xref ref-type="bibr" rid="B43">Kulikovskiy et al. 2016</xref>: p. 126, pl. 25/figs 7–11; <xref ref-type="bibr" rid="B57">Mimura and Ohtsuka 2016</xref>: fig. 34; <xref ref-type="bibr" rid="B4">Bahls et al. 2018</xref>: pl. 83/figs 8, 9.</p></tp:treatment-sec><tp:treatment-sec sec-type="diagnosis" id="SECID0EVMBG"><title>Diagnosis.</title><p>Morphometric data: length 27 µm, width 3.5 µm, striae density 20 in 10 µm.</p><p><xref ref-type="bibr" rid="B54">Mayama 1997</xref>: length 18–57 µm, width 3.5–5 µm, striae density 20–22 in 10 µm.</p><p>Frustule bi-symmetric, bipolar, biraphid with mirror-symmetric, mantle-offset, brevisslit type of raphe. Valves dorsiventral, weakly arcuate, uniform in width, with truncated poles strongly deflected to dorsal side. Striae basal, uniserial, distant, evenly spaced (Fig. <xref ref-type="fig" rid="F6">30a</xref>). Areolae small with round outer foramina. Raphe system consists of two short filiform slits which are straight on ventral valve mantle and widely rounded at valve poles, distal ends of the slits finish on external valve surface on the middle of the poles by small round pores connected with helictoglossae of average size (Fig. <xref ref-type="fig" rid="F6">30a</xref>; see <xref ref-type="bibr" rid="B54">Mayama 1997</xref>: figs 28, 29); central raphe pores on outer valve surface are funnel-like (see <xref ref-type="bibr" rid="B54">Mayama 1997</xref>: fig. 31); tr-fissures absent (see <xref ref-type="bibr" rid="B54">Mayama 1997</xref>: fig. 31).</p></tp:treatment-sec><tp:treatment-sec sec-type="ecology" id="SECID0EWNBG"><title>Ecology.</title><p>Freshwater epiphytic species.</p></tp:treatment-sec><tp:treatment-sec sec-type="distribution" id="SECID0E2NBG"><title>Distribution.</title><p>EUROPE: Georgia, Ireland, Netherlands, Poland, Romania, Ukraine (M. Gury in <xref ref-type="bibr" rid="B31">Guiry and Guiry 2019</xref>); France, Pyrenees, Lake Monges (<xref ref-type="bibr" rid="B64">Rivera-Rondón and Catalan 2017</xref>); Russia (<xref ref-type="bibr" rid="B26">Genkal and Komulaynen 2015</xref>: as <tp:taxon-name><tp:taxon-name-part taxon-name-part-type="genus" reg="Eunotia">E.</tp:taxon-name-part><tp:taxon-name-part taxon-name-part-type="species" reg="neocompacta">neocompacta</tp:taxon-name-part><tp:taxon-name-part taxon-name-part-type="infraspecific-rank">var.</tp:taxon-name-part><tp:taxon-name-part taxon-name-part-type="variety" reg="vixcompacta">vixcompacta</tp:taxon-name-part></tp:taxon-name>). N. AMERICA: USA, Alaska, Atlantic Islands (M. Gury in <xref ref-type="bibr" rid="B31">Guiry and Guiry 2019</xref>); Canada (<xref ref-type="bibr" rid="B4">Bahls et al. 2018</xref>). ASIA: Japan (<xref ref-type="bibr" rid="B57">Mimura and Ohtsuka 2016</xref>); Russia (<xref ref-type="bibr" rid="B43">Kulikovskiy et al. 2016</xref>); Russia, Bering Island (M. Gury in <xref ref-type="bibr" rid="B31">Guiry and Guiry 2019</xref>). <bold>In Ukraine.</bold> First record in the Cheremsky Nature Reserve, tract Obkopane, Lake Redychi, epiphyton on <italic><tp:taxon-name><tp:taxon-name-part taxon-name-part-type="genus" reg="Sphagnum">Sphagnum</tp:taxon-name-part></tp:taxon-name></italic> sp.</p></tp:treatment-sec><tp:treatment-sec sec-type="comments" id="SECID0E2PBG"><title>Comments.</title><p>In some publications the illustrations of this species are not uniform in valve outline, therefore only those microphotos which correspond to the species concept in <xref ref-type="bibr" rid="B54">Mayama (1997)</xref> are cited in the present paper. For instance, the specimen in Bouchard et al. (2018: pl. 1/fig. 6) has arcuate valve and longer poles therefore does not match to <italic><tp:taxon-name><tp:taxon-name-part taxon-name-part-type="genus" reg="Eunotia">E.</tp:taxon-name-part><tp:taxon-name-part taxon-name-part-type="species" reg="neocompacta">neocompacta</tp:taxon-name-part></tp:taxon-name></italic> sensu stricto.</p><p>Based on its morphology, <tp:taxon-name><tp:taxon-name-part taxon-name-part-type="genus" reg="Eunotia">Eunotia</tp:taxon-name-part><tp:taxon-name-part taxon-name-part-type="species" reg="neocompacta">neocompacta</tp:taxon-name-part><tp:taxon-name-part taxon-name-part-type="infraspecific-rank">var.</tp:taxon-name-part><tp:taxon-name-part taxon-name-part-type="variety" reg="vixcompacta">vixcompacta</tp:taxon-name-part></tp:taxon-name> (<xref ref-type="bibr" rid="B50">Lange-Bertalot et al. 2011</xref>) is conspecific with <italic><tp:taxon-name><tp:taxon-name-part taxon-name-part-type="genus" reg="Eunotia">E.</tp:taxon-name-part><tp:taxon-name-part taxon-name-part-type="species" reg="neocompacta">neocompacta</tp:taxon-name-part></tp:taxon-name></italic>, which has also been confirmed by other authors (<xref ref-type="bibr" rid="B43">Kulikovskiy et al. 2016</xref>, <xref ref-type="bibr" rid="B57">Mimura and Ohtsuka 2016</xref>, <xref ref-type="bibr" rid="B4">Bahls et al. 2018</xref>).</p></tp:treatment-sec><tp:treatment-sec><!--Section generated to contain objects referenced in tp:taxon-treatment.--><fig id="F6" position="float" orientation="portrait"><object-id xmlns:xlink="http://www.w3.org/1999/xlink" content-type="doi" xlink:type="simple">10.3897/phytokeys.128.35566.figures28-35</object-id><object-id xmlns:xlink="http://www.w3.org/1999/xlink" content-type="arpha" xlink:type="simple">f8af35ed-c024-57f7-9731-d8d0f9d34be6</object-id><label>Figures 28–35.</label><caption><p>Species of <italic><tp:taxon-name><tp:taxon-name-part taxon-name-part-type="genus" reg="Eunotia">Eunotia</tp:taxon-name-part></tp:taxon-name></italic> Ehrenb. from the Cheremsky Nature Reserve. <bold>28, 28a, 29</bold><italic><tp:taxon-name><tp:taxon-name-part taxon-name-part-type="genus" reg="Eunotia">Eunotia</tp:taxon-name-part><tp:taxon-name-part taxon-name-part-type="species" reg="dorofeyukiae">dorofeyukiae</tp:taxon-name-part></tp:taxon-name></italic> Lange-Bert. &amp; Kulikovskiy <bold>28a</bold> arrow indicates pore outer on the raphe slit distal end <bold>29</bold> arrow indicates rimoportula at the venral corner of pole where raphe slit distal end finishes on the outer valve surface <bold>30, 30a</bold><italic><tp:taxon-name><tp:taxon-name-part taxon-name-part-type="genus" reg="Eunotia">Eunotia</tp:taxon-name-part><tp:taxon-name-part taxon-name-part-type="species" reg="neocompacta">neocompacta</tp:taxon-name-part></tp:taxon-name></italic> S. Mayama <bold>30a</bold> arrow indicates rimoportula at the venral corner of pole, absence of a hyaline field indicates absence of terminal fissure <bold>31</bold><italic><tp:taxon-name><tp:taxon-name-part taxon-name-part-type="genus" reg="Eunotia">Eunotia</tp:taxon-name-part><tp:taxon-name-part taxon-name-part-type="species" reg="praerupta">praerupta</tp:taxon-name-part></tp:taxon-name></italic> Ehrenb. <bold>32</bold><italic><tp:taxon-name><tp:taxon-name-part taxon-name-part-type="genus" reg="Eunotia">Eunotia</tp:taxon-name-part></tp:taxon-name></italic> sp. 6. <bold>33</bold><italic><tp:taxon-name><tp:taxon-name-part taxon-name-part-type="genus" reg="Eunotia">Eunotia</tp:taxon-name-part></tp:taxon-name></italic> sp. 7. <bold>34, 35</bold><italic><tp:taxon-name><tp:taxon-name-part taxon-name-part-type="genus" reg="Eunotia">Eunotia</tp:taxon-name-part><tp:taxon-name-part taxon-name-part-type="species" reg="tetraodon">tetraodon</tp:taxon-name-part></tp:taxon-name></italic> Ehrenb. Figs <bold>28–31</bold> SEM: <bold>28, 28a</bold> outside valve surface; <bold>29–31</bold> inside valve surface; <bold>32–35</bold> LM. Scale bars: 5 µm (<bold>28, 29, 30</bold>); 2 µm (<bold>28a</bold>); 1 µm (<bold>30a</bold>); 10 µm (<bold>31–34</bold>).</p></caption><graphic xmlns:xlink="http://www.w3.org/1999/xlink" xlink:href="phytokeys-128-001-g006.jpg" position="float" orientation="portrait" xlink:type="simple" id="oo_319251.jpg"><uri content-type="original_file" xlink:type="simple">https://binary.pensoft.net/fig/319251</uri></graphic></fig></tp:treatment-sec><ref-list><ref id="B50"><mixed-citation xmlns:xlink="http://www.w3.org/1999/xlink" xlink:type="simple"><person-group><name name-style="western"><surname>Lange-Bertalot</surname><given-names>H</given-names></name><name name-style="western"><surname>Bąk</surname><given-names>M</given-names></name><name name-style="western"><surname>Witkowski</surname><given-names>A</given-names></name><name name-style="western"><surname>Tagliaventi</surname><given-names>N</given-names></name></person-group> (<year>2011</year>) <article-title><italic><tp:taxon-name><tp:taxon-name-part taxon-name-part-type="genus">Eunotia</tp:taxon-name-part></tp:taxon-name></italic> and some related genera.</article-title> In: <person-group><name name-style="western"><surname>Lange-Bertalot</surname><given-names>H</given-names></name></person-group> (<role>Ed.</role>) <issue-title>Diatoms of Europe.</issue-title><source>Diatoms of the European inland waters and comparable habitats. 6. ARG Gantner Verlag KG, Ruggell</source>, <fpage>1</fpage>–<lpage>747</lpage>.</mixed-citation></ref><ref id="B71"><mixed-citation xmlns:xlink="http://www.w3.org/1999/xlink" xlink:type="simple"><person-group><name name-style="western"><surname>Van Heurck</surname><given-names>H</given-names></name></person-group> (<year>1881</year>) Synopsis des Diatomées de Belgique. Atlas. Ducaju, Cie., Anvers. Pls 31–77.</mixed-citation></ref><ref id="B54"><mixed-citation xmlns:xlink="http://www.w3.org/1999/xlink" xlink:type="simple"><person-group><name name-style="western"><surname>Mayama</surname><given-names>S</given-names></name></person-group> (<year>1997</year>) <article-title><italic><tp:taxon-name><tp:taxon-name-part taxon-name-part-type="genus">Eunotia</tp:taxon-name-part><tp:taxon-name-part taxon-name-part-type="species">nymanniana</tp:taxon-name-part></tp:taxon-name></italic> Grunow and related taxa.</article-title><source>Diatom</source><volume>13</volume>: <fpage>31</fpage>–<lpage>37</lpage>.</mixed-citation></ref><ref id="B5"><mixed-citation xmlns:xlink="http://www.w3.org/1999/xlink" xlink:type="simple"><person-group><name name-style="western"><surname>Bąk</surname><given-names>M</given-names></name><name name-style="western"><surname>Witkowski</surname><given-names>A</given-names></name><name name-style="western"><surname>Zelazna-Wieczorek</surname><given-names>J</given-names></name><name name-style="western"><surname>Wojtal</surname><given-names>AZ</given-names></name><name name-style="western"><surname>Szczepocka</surname><given-names>E</given-names></name><name name-style="western"><surname>Szulc</surname><given-names>K</given-names></name><name name-style="western"><surname>Szulc</surname><given-names>B</given-names></name></person-group> (<year>2012</year>) <source>Klucz do Oznaczania okrzemek w fitobentosie na potrzeby oceny stanu ekologicznego wod powierzchniowych w Polsce.</source><publisher-name>Biblioteka Monitoringu Srodowiska</publisher-name>, <publisher-loc>Warszawa</publisher-loc>, <size units="page">452 pp</size>.</mixed-citation></ref><ref id="B26"><mixed-citation xmlns:xlink="http://www.w3.org/1999/xlink" xlink:type="simple"><person-group><name name-style="western"><surname>Genkal</surname><given-names>SI</given-names></name><name name-style="western"><surname>Komulaynen</surname><given-names>SF</given-names></name></person-group> (<year>2015</year>) <article-title>Novyye dannyye k flore <tp:taxon-name><tp:taxon-name-part taxon-name-part-type="phylum">Bacillariophyta</tp:taxon-name-part></tp:taxon-name> rek yuzhnogo (pomorskogo) poberezh’ya Belogo morya (Respublika Kareliya) [New data on the flora of <tp:taxon-name><tp:taxon-name-part taxon-name-part-type="phylum">Bacillariophyta</tp:taxon-name-part></tp:taxon-name> in rivers of the southern (Pomorsky) coast of the White Sea (the Republic of Karelia)].</article-title><source>Inland water biology</source><volume>2</volume>: <fpage>5</fpage>–<lpage>13</lpage>. [In Russsian] <ext-link xlink:type="simple" ext-link-type="doi" xlink:href="10.7868/S0320965215020072">https://doi.org/10.7868/S0320965215020072</ext-link></mixed-citation></ref><ref id="B64"><mixed-citation xmlns:xlink="http://www.w3.org/1999/xlink" xlink:type="simple"><person-group><name name-style="western"><surname>Rivera-Rondón</surname><given-names>CA</given-names></name><name name-style="western"><surname>Catalan</surname><given-names>J</given-names></name></person-group> (<year>2017</year>) <article-title>Diatom diversity in the lakes of the Pyrenees: An iconographic reference.</article-title><source>Limnetica</source><volume>36</volume>(<issue>1</issue>): <fpage>127</fpage>–<lpage>395</lpage>. <ext-link xlink:type="simple" ext-link-type="doi" xlink:href="10.23818/limn.36.10">https://doi.org/10.23818/limn.36.10</ext-link></mixed-citation></ref><ref id="B43"><mixed-citation xmlns:xlink="http://www.w3.org/1999/xlink" xlink:type="simple"><person-group><name name-style="western"><surname>Kulikovskiy</surname><given-names>M</given-names></name><name name-style="western"><surname>Glushchenko</surname><given-names>AM</given-names></name><name name-style="western"><surname>Kuznetsova</surname><given-names>IV</given-names></name><name name-style="western"><surname>Genka</surname><given-names>SI</given-names></name></person-group> (<year>2016</year>) <source>Opredelitel’ diatomovykh vodorosley Rossii [The identification book of the diatoms from Russia].</source><publisher-name>Filigran</publisher-name>, <publisher-loc>Yaroslavl</publisher-loc>, <size units="page">804 pp</size>. [in Russian]</mixed-citation></ref><ref id="B57"><mixed-citation xmlns:xlink="http://www.w3.org/1999/xlink" xlink:type="simple"><person-group><name name-style="western"><surname>Mimura</surname><given-names>T</given-names></name><name name-style="western"><surname>Ohtsuka</surname><given-names>T</given-names></name></person-group> (<year>2016</year>) <article-title>Diatoms of Yamamuro Moor, a sphagnum moor situated in the warm-temperate zone in Shiga Prefecture, central Japan.</article-title><source>Diatom</source><volume>32</volume>: <fpage>24</fpage>–<lpage>32</lpage>. <ext-link xlink:type="simple" ext-link-type="doi" xlink:href="10.11464/diatom.32.24">https://doi.org/10.11464/diatom.32.24</ext-link></mixed-citation></ref><ref id="B4"><mixed-citation xmlns:xlink="http://www.w3.org/1999/xlink" xlink:type="simple"><person-group><name name-style="western"><surname>Bahls</surname><given-names>L</given-names></name><name name-style="western"><surname>Boynton</surname><given-names>B</given-names></name><name name-style="western"><surname>Johnston</surname><given-names>B</given-names></name></person-group> (<year>2018</year>) <article-title>Atlas of diatoms (<tp:taxon-name><tp:taxon-name-part taxon-name-part-type="phylum">Bacillariophyta</tp:taxon-name-part></tp:taxon-name>) from diverse habitats in remote regions of western Canada.</article-title><source>PhytoKeys</source><volume>105</volume>: <fpage>1</fpage>–<lpage>186</lpage>. <ext-link xlink:type="simple" ext-link-type="doi" xlink:href="10.3897/phytokeys.105.23806">https://doi.org/10.3897/phytokeys.105.23806</ext-link></mixed-citation></ref><ref id="B31"><mixed-citation xmlns:xlink="http://www.w3.org/1999/xlink" xlink:type="simple"><person-group><name name-style="western"><surname>Guiry</surname><given-names>MD</given-names></name><name name-style="western"><surname>Guiry</surname><given-names>GM</given-names></name></person-group> (<year>2019</year>) AlgaeBase. National University of Ireland, Galway. <ext-link xlink:type="simple" ext-link-type="uri" xlink:href="http://www.algaebase.org">http://www.algaebase.org</ext-link></mixed-citation></ref></ref-list></tp:taxon-treatment>
