# Supplementary material for: The genus Eunotia Ehrenb. (Bacillariophyta) in the Cheremsky Nature Reserve, Ukrainian Polissya, and refined terminology relevant to the raphe system morphology
Source: PhytoKeys. 2019 Jul 23;128:1–31. doi: 10.3897/phytokeys.128.35566 (PMC6667396; doi:10.3897/phytokeys.128.35566)
Supplement: XML Treatment for Eunotia tetraodon [file phytokeys.128.35566-treatment12.xml]

<!DOCTYPE tp:taxon-treatment
  PUBLIC "-//TaxonX//DTD Taxonomic Treatment Publishing DTD v0 20100105//EN" "tax-treatment-NSO.dtd">
<tp:taxon-treatment xmlns:tp="http://www.plazi.org/taxpub"><tp:treatment-meta><kwd-group><label>Taxon classification</label><kwd><named-content xmlns:xlink="http://www.w3.org/1999/xlink" content-type="kingdom">Plantae</named-content></kwd><kwd><named-content xmlns:xlink="http://www.w3.org/1999/xlink" content-type="order">Eunotiales</named-content></kwd><kwd><named-content xmlns:xlink="http://www.w3.org/1999/xlink" content-type="family">Eunotiaceae</named-content></kwd></kwd-group><mixed-citation publication-type="journal"><person-group><name><surname>Bukhtiyarova</surname><given-names>Lyudmila N.</given-names></name></person-group><article-title>The genus <italic><tp:taxon-name><tp:taxon-name-part taxon-name-part-type="genus" reg="Eunotia">Eunotia</tp:taxon-name-part></tp:taxon-name></italic> Ehrenb. (<tp:taxon-name><tp:taxon-name-part taxon-name-part-type="phylum">Bacillariophyta</tp:taxon-name-part></tp:taxon-name>) in the Cheremsky Nature Reserve, Ukrainian Polissya, and refined terminology relevant to the raphe system morphology</article-title><source>PhytoKeys</source><day>23</day><month>7</month><year>2019</year><volume>128</volume><fpage>1</fpage><lpage>31</lpage><pub-id pub-id-type="doi">10.3897/phytokeys.128.35566</pub-id></mixed-citation></tp:treatment-meta><tp:nomenclature><tp:taxon-name>
              <object-id xmlns:xlink="http://www.w3.org/1999/xlink" content-type="arpha" xlink:type="simple">913ced8f-3b2f-5967-aca7-fadf1932faac</object-id>
              <tp:taxon-name-part taxon-name-part-type="genus" reg="Eunotia">Eunotia</tp:taxon-name-part>
              <tp:taxon-name-part taxon-name-part-type="species" reg="tetraodon">tetraodon</tp:taxon-name-part>
            </tp:taxon-name><tp:taxon-authority>Ehrenberg, 1838: p. 192, pl. 21/fig. 25.</tp:taxon-authority><xref ref-type="fig" rid="F6">Figs 34</xref><xref ref-type="fig" rid="F6">, 35</xref><tp:nomenclature-citation-list><tp:nomenclature-citation><tp:taxon-name>
                  <tp:taxon-name-part taxon-name-part-type="genus" reg="Himantidium">Himantidium</tp:taxon-name-part>
                  <tp:taxon-name-part taxon-name-part-type="species" reg="tetraodon">tetraodon</tp:taxon-name-part>
                </tp:taxon-name><comment>(Ehrenb.) Bréb. ex Kützing, 1849</comment></tp:nomenclature-citation><tp:nomenclature-citation><tp:taxon-name>
                  <tp:taxon-name-part taxon-name-part-type="genus" reg="Eunotia">Eunotia</tp:taxon-name-part>
                  <tp:taxon-name-part taxon-name-part-type="species" reg="robusta">robusta</tp:taxon-name-part>
                  <tp:taxon-name-part taxon-name-part-type="infraspecific-rank">var.</tp:taxon-name-part>
                  <tp:taxon-name-part taxon-name-part-type="variety" reg="tetraodon">tetraodon</tp:taxon-name-part>
                </tp:taxon-name><comment>(Ehrenb.) Ralfs, 1861</comment></tp:nomenclature-citation><tp:nomenclature-citation><tp:taxon-name>
                  <tp:taxon-name-part taxon-name-part-type="genus" reg="Eunotia">Eunotia</tp:taxon-name-part>
                  <tp:taxon-name-part taxon-name-part-type="species" reg="diadema">diadema</tp:taxon-name-part>
                  <tp:taxon-name-part taxon-name-part-type="infraspecific-rank">var.</tp:taxon-name-part>
                  <tp:taxon-name-part taxon-name-part-type="variety" reg="tetraodon">tetraodon</tp:taxon-name-part>
                </tp:taxon-name><comment>(Ehrenb.) A. Cleve, 1953</comment></tp:nomenclature-citation><tp:nomenclature-citation><tp:taxon-name>
                  <tp:taxon-name-part taxon-name-part-type="genus" reg="Eunotia">Eunotia</tp:taxon-name-part>
                  <tp:taxon-name-part taxon-name-part-type="species" reg="serra">serra</tp:taxon-name-part>
                  <tp:taxon-name-part taxon-name-part-type="infraspecific-rank">var.</tp:taxon-name-part>
                  <tp:taxon-name-part taxon-name-part-type="variety" reg="tetraodon">tetraodon</tp:taxon-name-part>
                </tp:taxon-name><comment>(Ehrenb.) Nörpel in <xref ref-type="bibr" rid="B40">Krammer and Lange-Bertalot 1991</xref></comment></tp:nomenclature-citation></tp:nomenclature-citation-list></tp:nomenclature><tp:treatment-sec sec-type="Illustrations" id="SECID0E6BAI"><title>Illustrations.</title><p><xref ref-type="bibr" rid="B70">Topachevsky and Oksiyuk 1960</xref>: p. 323, pl. 119/fig. 1 (as <italic><tp:taxon-name><tp:taxon-name-part taxon-name-part-type="genus" reg="Eunotia">Eunotia</tp:taxon-name-part><tp:taxon-name-part taxon-name-part-type="species" reg="robusta">robusta</tp:taxon-name-part></tp:taxon-name></italic> Ralfs); <xref ref-type="bibr" rid="B3">Bahls 2012</xref>: 6 exemplars; <xref ref-type="bibr" rid="B5">Bąk et al. 2012</xref>: pl. 15/4 exemplars; Ector et al. 2012: p. 270–271, 1 exemplar; <xref ref-type="bibr" rid="B62">Pavlov and Levkov 2013</xref>: pl. 16/figs 1–9, 10, 11 (SEM); <xref ref-type="bibr" rid="B43">Kulikovskiy et al. 2016</xref>: p. 133, pl. 29/figs 6–10; <xref ref-type="bibr" rid="B52">Malakhov et al. 2017</xref>: p. 67, fig. 10 (SEM); <xref ref-type="bibr" rid="B4">Bahls et al. 2018</xref>: pl. 21/fig. 2.</p></tp:treatment-sec><tp:treatment-sec sec-type="diagnosis" id="SECID0EMDAI"><title>Diagnosis.</title><p>Morphometric data: length 40 µm, width c8–10, m10–13, p4–8 µm; striae density c11–15, p16 in 10 µm. <xref ref-type="bibr" rid="B62">Pavlov and Levkov 2013</xref>: length 25–62 µm, width 9.5–16 µm, striae density 6–10, m12–16 in 10 µm.</p><p>Frustule bi-symmetric, bipolar, biraphid with mirror-symmetric, mantle-offset, brevisslit type of raphe. Valves dorsiventral, with strongly convex, four-times strongly undulate dorsal and weakly concave ventral margins, gradually narrowed to the protracted poles that continue the dorsal arc of valve margin. Striae basal, uniserial, distant, irregularly spaced, on dorsal side shortened intermediate striae present. Areolae small with round outer foramina. Raphe system consists of two short filiform slits on ventral valve mantle that follow pole margin and finish on about 0.5 of pole width by small round pore (see <xref ref-type="bibr" rid="B62">Pavlov and Levkov 2013</xref>: pl. 26/fig. 11) connected with helictoglossae; tr-fissures absent.</p></tp:treatment-sec><tp:treatment-sec sec-type="ecology" id="SECID0E3DAI"><title>Ecology.</title><p>Freshwater epiphytic species.</p></tp:treatment-sec><tp:treatment-sec sec-type="distribution" id="SECID0EBEAI"><title>Distribution.</title><p>Species was recorded in most European countries and on all continents except Antarctica (M. Gury in <xref ref-type="bibr" rid="B31">Guiry and Guiry 2019</xref>). <bold>In Ukraine.</bold> Volyn region, Manevychi district, Lake Bile; Rivnenska region, Bog Gala (<xref ref-type="bibr" rid="B70">Topachevsky and Oksiyuk 1960</xref> – as <italic><tp:taxon-name><tp:taxon-name-part taxon-name-part-type="genus" reg="Eunotia">Eunotia</tp:taxon-name-part><tp:taxon-name-part taxon-name-part-type="species" reg="robusta">robusta</tp:taxon-name-part></tp:taxon-name></italic> Ralfs); Volyn region, the Cheremsky Nature Reserve, Lake Redychi (<xref ref-type="bibr" rid="B52">Malakhov et al. 2017</xref>); Lake Redychi, epiphyton on <italic><tp:taxon-name><tp:taxon-name-part taxon-name-part-type="genus" reg="Fontinalis">Fontinalis</tp:taxon-name-part></tp:taxon-name></italic> sp.</p><p><bold>Comments.</bold> In Ukraine this species is quite rare. Only five reliable records exist that were accompanied by illustrations, including this paper, and all are from Ukrainian Polissya and Carpaty. Initially this species was reported by <xref ref-type="bibr" rid="B70">Topachevsky and Oksiyuk (1960)</xref> as <italic><tp:taxon-name><tp:taxon-name-part taxon-name-part-type="genus" reg="Eunotia">E.</tp:taxon-name-part><tp:taxon-name-part taxon-name-part-type="species" reg="robusta">robusta</tp:taxon-name-part></tp:taxon-name></italic> however their illustration corresponds to <italic><tp:taxon-name><tp:taxon-name-part taxon-name-part-type="genus" reg="Eunotia">E.</tp:taxon-name-part><tp:taxon-name-part taxon-name-part-type="species" reg="tetraodon">tetraodon</tp:taxon-name-part></tp:taxon-name></italic>. The next reports came almost 60 years later (<xref ref-type="bibr" rid="B52">Malakhov et al. 2017</xref>, present paper).</p></tp:treatment-sec><tp:treatment-sec><!--Section generated to contain objects referenced in tp:taxon-treatment.--><fig id="F6" position="float" orientation="portrait"><object-id xmlns:xlink="http://www.w3.org/1999/xlink" content-type="doi" xlink:type="simple">10.3897/phytokeys.128.35566.figures28-35</object-id><object-id xmlns:xlink="http://www.w3.org/1999/xlink" content-type="arpha" xlink:type="simple">f8af35ed-c024-57f7-9731-d8d0f9d34be6</object-id><label>Figures 28–35.</label><caption><p>Species of <italic><tp:taxon-name><tp:taxon-name-part taxon-name-part-type="genus" reg="Eunotia">Eunotia</tp:taxon-name-part></tp:taxon-name></italic> Ehrenb. from the Cheremsky Nature Reserve. <bold>28, 28a, 29</bold><italic><tp:taxon-name><tp:taxon-name-part taxon-name-part-type="genus" reg="Eunotia">Eunotia</tp:taxon-name-part><tp:taxon-name-part taxon-name-part-type="species" reg="dorofeyukiae">dorofeyukiae</tp:taxon-name-part></tp:taxon-name></italic> Lange-Bert. &amp; Kulikovskiy <bold>28a</bold> arrow indicates pore outer on the raphe slit distal end <bold>29</bold> arrow indicates rimoportula at the venral corner of pole where raphe slit distal end finishes on the outer valve surface <bold>30, 30a</bold><italic><tp:taxon-name><tp:taxon-name-part taxon-name-part-type="genus" reg="Eunotia">Eunotia</tp:taxon-name-part><tp:taxon-name-part taxon-name-part-type="species" reg="neocompacta">neocompacta</tp:taxon-name-part></tp:taxon-name></italic> S. Mayama <bold>30a</bold> arrow indicates rimoportula at the venral corner of pole, absence of a hyaline field indicates absence of terminal fissure <bold>31</bold><italic><tp:taxon-name><tp:taxon-name-part taxon-name-part-type="genus" reg="Eunotia">Eunotia</tp:taxon-name-part><tp:taxon-name-part taxon-name-part-type="species" reg="praerupta">praerupta</tp:taxon-name-part></tp:taxon-name></italic> Ehrenb. <bold>32</bold><italic><tp:taxon-name><tp:taxon-name-part taxon-name-part-type="genus" reg="Eunotia">Eunotia</tp:taxon-name-part></tp:taxon-name></italic> sp. 6. <bold>33</bold><italic><tp:taxon-name><tp:taxon-name-part taxon-name-part-type="genus" reg="Eunotia">Eunotia</tp:taxon-name-part></tp:taxon-name></italic> sp. 7. <bold>34, 35</bold><italic><tp:taxon-name><tp:taxon-name-part taxon-name-part-type="genus" reg="Eunotia">Eunotia</tp:taxon-name-part><tp:taxon-name-part taxon-name-part-type="species" reg="tetraodon">tetraodon</tp:taxon-name-part></tp:taxon-name></italic> Ehrenb. Figs <bold>28–31</bold> SEM: <bold>28, 28a</bold> outside valve surface; <bold>29–31</bold> inside valve surface; <bold>32–35</bold> LM. Scale bars: 5 µm (<bold>28, 29, 30</bold>); 2 µm (<bold>28a</bold>); 1 µm (<bold>30a</bold>); 10 µm (<bold>31–34</bold>).</p></caption><graphic xmlns:xlink="http://www.w3.org/1999/xlink" xlink:href="phytokeys-128-001-g006.jpg" position="float" orientation="portrait" xlink:type="simple" id="oo_319251.jpg"><uri content-type="original_file" xlink:type="simple">https://binary.pensoft.net/fig/319251</uri></graphic></fig></tp:treatment-sec><ref-list><ref id="B40"><mixed-citation xmlns:xlink="http://www.w3.org/1999/xlink" xlink:type="simple"><person-group><name name-style="western"><surname>Krammer</surname><given-names>K</given-names></name><name name-style="western"><surname>Lange-Bertalot</surname><given-names>H</given-names></name></person-group> (<year>1991</year>) <tp:taxon-name><tp:taxon-name-part taxon-name-part-type="class">Bacillariophyceae</tp:taxon-name-part></tp:taxon-name> 3. Teil: <italic><tp:taxon-name><tp:taxon-name-part taxon-name-part-type="order">Centrales</tp:taxon-name-part></tp:taxon-name>, <tp:taxon-name><tp:taxon-name-part taxon-name-part-type="family">Fragilariaceae</tp:taxon-name-part></tp:taxon-name>, <tp:taxon-name><tp:taxon-name-part taxon-name-part-type="genus">Eunotiaceae</tp:taxon-name-part></tp:taxon-name>.</italic> In: Ettl H, et al. (Eds) Suesswasserflora von Mitteleuropa 2(3). VEB Gustav Fisher Verlag, Jena, 1–576.</mixed-citation></ref><ref id="B70"><mixed-citation xmlns:xlink="http://www.w3.org/1999/xlink" xlink:type="simple"><person-group><name name-style="western"><surname>Topachevsky</surname><given-names>OV</given-names></name><name name-style="western"><surname>Oksiyuk</surname><given-names>OP</given-names></name></person-group> (<year>1960</year>) <article-title>Diatomovi vodorosti – <tp:taxon-name><tp:taxon-name-part taxon-name-part-type="phylum">Bacillariophyta</tp:taxon-name-part></tp:taxon-name> (<tp:taxon-name><tp:taxon-name-part taxon-name-part-type="genus">Diatomeae</tp:taxon-name-part></tp:taxon-name>).</article-title> In: <person-group><name name-style="western"><surname>Topachevsky</surname><given-names>OV</given-names></name></person-group> (<role>Ed.</role>) <issue-title>Vyznachnyk prisnovodnyh vodorostey Ukrainskoi RSR T.</issue-title><source>11. Naukova dumka, Kyiv</source>, <fpage>1</fpage>–<lpage>412</lpage>.</mixed-citation></ref><ref id="B3"><mixed-citation xmlns:xlink="http://www.w3.org/1999/xlink" xlink:type="simple"><person-group><name name-style="western"><surname>Bahls</surname><given-names>L</given-names></name></person-group> (<year>2012</year>) <italic><tp:taxon-name><tp:taxon-name-part taxon-name-part-type="genus">Eunotia</tp:taxon-name-part><tp:taxon-name-part taxon-name-part-type="species">tetraodon</tp:taxon-name-part></tp:taxon-name></italic>. In Diatoms of North America. <ext-link xlink:type="simple" ext-link-type="uri" xlink:href="https://diatoms.org/species/eunotia_tetraodon">https://diatoms.org/species/eunotia_tetraodon</ext-link> [Retrieved April 05, 2019]</mixed-citation></ref><ref id="B5"><mixed-citation xmlns:xlink="http://www.w3.org/1999/xlink" xlink:type="simple"><person-group><name name-style="western"><surname>Bąk</surname><given-names>M</given-names></name><name name-style="western"><surname>Witkowski</surname><given-names>A</given-names></name><name name-style="western"><surname>Zelazna-Wieczorek</surname><given-names>J</given-names></name><name name-style="western"><surname>Wojtal</surname><given-names>AZ</given-names></name><name name-style="western"><surname>Szczepocka</surname><given-names>E</given-names></name><name name-style="western"><surname>Szulc</surname><given-names>K</given-names></name><name name-style="western"><surname>Szulc</surname><given-names>B</given-names></name></person-group> (<year>2012</year>) <source>Klucz do Oznaczania okrzemek w fitobentosie na potrzeby oceny stanu ekologicznego wod powierzchniowych w Polsce.</source><publisher-name>Biblioteka Monitoringu Srodowiska</publisher-name>, <publisher-loc>Warszawa</publisher-loc>, <size units="page">452 pp</size>.</mixed-citation></ref><ref id="B62"><mixed-citation xmlns:xlink="http://www.w3.org/1999/xlink" xlink:type="simple"><person-group><name name-style="western"><surname>Pavlov</surname><given-names>A</given-names></name><name name-style="western"><surname>Levkov</surname><given-names>Z</given-names></name></person-group> (<year>2013</year>) <article-title>Diversity and distribution of taxa in the genus <italic><tp:taxon-name><tp:taxon-name-part taxon-name-part-type="genus">Eunotia</tp:taxon-name-part></tp:taxon-name></italic> Ehrenberg (<tp:taxon-name><tp:taxon-name-part taxon-name-part-type="phylum">Bacillariophyta</tp:taxon-name-part></tp:taxon-name>) in Macedonia.</article-title><source>Phytotaxa</source><volume>86</volume>(<issue>1</issue>): <fpage>1</fpage>–<lpage>117</lpage>. <ext-link xlink:type="simple" ext-link-type="doi" xlink:href="10.11646/phytotaxa.86.1.1">https://doi.org/10.11646/phytotaxa.86.1.1</ext-link></mixed-citation></ref><ref id="B43"><mixed-citation xmlns:xlink="http://www.w3.org/1999/xlink" xlink:type="simple"><person-group><name name-style="western"><surname>Kulikovskiy</surname><given-names>M</given-names></name><name name-style="western"><surname>Glushchenko</surname><given-names>AM</given-names></name><name name-style="western"><surname>Kuznetsova</surname><given-names>IV</given-names></name><name name-style="western"><surname>Genka</surname><given-names>SI</given-names></name></person-group> (<year>2016</year>) <source>Opredelitel’ diatomovykh vodorosley Rossii [The identification book of the diatoms from Russia].</source><publisher-name>Filigran</publisher-name>, <publisher-loc>Yaroslavl</publisher-loc>, <size units="page">804 pp</size>. [in Russian]</mixed-citation></ref><ref id="B52"><mixed-citation xmlns:xlink="http://www.w3.org/1999/xlink" xlink:type="simple"><person-group><name name-style="western"><surname>Malakhov</surname><given-names>Yu</given-names></name><name name-style="western"><surname>Kryvosheia</surname><given-names>O</given-names></name><name name-style="western"><surname>Tsarenko</surname><given-names>P</given-names></name></person-group> (<year>2017</year>) <article-title>Microalgae of protected lakes of Northwestern Ukraine.</article-title><source>Polish Botanical Journal</source><volume>62</volume>(<issue>1</issue>): <fpage>61</fpage>–<lpage>76</lpage>. <ext-link xlink:type="simple" ext-link-type="doi" xlink:href="10.1515/pbj-2017-0008">https://doi.org/10.1515/pbj-2017-0008</ext-link></mixed-citation></ref><ref id="B4"><mixed-citation xmlns:xlink="http://www.w3.org/1999/xlink" xlink:type="simple"><person-group><name name-style="western"><surname>Bahls</surname><given-names>L</given-names></name><name name-style="western"><surname>Boynton</surname><given-names>B</given-names></name><name name-style="western"><surname>Johnston</surname><given-names>B</given-names></name></person-group> (<year>2018</year>) <article-title>Atlas of diatoms (<tp:taxon-name><tp:taxon-name-part taxon-name-part-type="phylum">Bacillariophyta</tp:taxon-name-part></tp:taxon-name>) from diverse habitats in remote regions of western Canada.</article-title><source>PhytoKeys</source><volume>105</volume>: <fpage>1</fpage>–<lpage>186</lpage>. <ext-link xlink:type="simple" ext-link-type="doi" xlink:href="10.3897/phytokeys.105.23806">https://doi.org/10.3897/phytokeys.105.23806</ext-link></mixed-citation></ref><ref id="B31"><mixed-citation xmlns:xlink="http://www.w3.org/1999/xlink" xlink:type="simple"><person-group><name name-style="western"><surname>Guiry</surname><given-names>MD</given-names></name><name name-style="western"><surname>Guiry</surname><given-names>GM</given-names></name></person-group> (<year>2019</year>) AlgaeBase. National University of Ireland, Galway. <ext-link xlink:type="simple" ext-link-type="uri" xlink:href="http://www.algaebase.org">http://www.algaebase.org</ext-link></mixed-citation></ref></ref-list></tp:taxon-treatment>
