# Supplementary material for: The genus Eunotia Ehrenb. (Bacillariophyta) in the Cheremsky Nature Reserve, Ukrainian Polissya, and refined terminology relevant to the raphe system morphology
Source: PhytoKeys. 2019 Jul 23;128:1–31. doi: 10.3897/phytokeys.128.35566 (PMC6667396; doi:10.3897/phytokeys.128.35566)
Supplement: XML Treatment for Eunotia [file phytokeys.128.35566-treatment15.xml]

<!DOCTYPE tp:taxon-treatment
  PUBLIC "-//TaxonX//DTD Taxonomic Treatment Publishing DTD v0 20100105//EN" "tax-treatment-NSO.dtd">
<tp:taxon-treatment xmlns:tp="http://www.plazi.org/taxpub"><tp:treatment-meta><kwd-group><label>Taxon classification</label><kwd><named-content xmlns:xlink="http://www.w3.org/1999/xlink" content-type="kingdom">Plantae</named-content></kwd><kwd><named-content xmlns:xlink="http://www.w3.org/1999/xlink" content-type="order">Eunotiales</named-content></kwd><kwd><named-content xmlns:xlink="http://www.w3.org/1999/xlink" content-type="family">Eunotiaceae</named-content></kwd></kwd-group><mixed-citation publication-type="journal"><person-group><name><surname>Bukhtiyarova</surname><given-names>Lyudmila N.</given-names></name></person-group><article-title>The genus <italic><tp:taxon-name><tp:taxon-name-part taxon-name-part-type="genus" reg="Eunotia">Eunotia</tp:taxon-name-part></tp:taxon-name></italic> Ehrenb. (<tp:taxon-name><tp:taxon-name-part taxon-name-part-type="phylum">Bacillariophyta</tp:taxon-name-part></tp:taxon-name>) in the Cheremsky Nature Reserve, Ukrainian Polissya, and refined terminology relevant to the raphe system morphology</article-title><source>PhytoKeys</source><day>23</day><month>7</month><year>2019</year><volume>128</volume><fpage>1</fpage><lpage>31</lpage><pub-id pub-id-type="doi">10.3897/phytokeys.128.35566</pub-id></mixed-citation></tp:treatment-meta><tp:nomenclature><tp:taxon-name>
              <object-id xmlns:xlink="http://www.w3.org/1999/xlink" content-type="arpha" xlink:type="simple">913ced8f-3b2f-5967-aca7-fadf1932faac</object-id>
              <tp:taxon-name-part taxon-name-part-type="genus" reg="Eunotia">Eunotia</tp:taxon-name-part>
            </tp:taxon-name><tp:taxon-authority>sp. 3 (cf. Eunotia paludosa Grunow, 1862: p. 336, pl. 3/fig. 10a–d)</tp:taxon-authority><xref ref-type="fig" rid="F5">Figs 18–20</xref></tp:nomenclature><tp:treatment-sec sec-type="Morphometric data" id="SECID0E1OAI"><title>Morphometric data.</title><p>Length 19–24 µm, width 3.5–4 µm; striae density c14–16, p22 in 10 µm.</p></tp:treatment-sec><tp:treatment-sec sec-type="distribution" id="SECID0E6OAI"><title>Distribution in Ukraine.</title><p>The Cheremsky Nature Reserve, tract Obkopane, ditch, epiphyton on <italic><tp:taxon-name><tp:taxon-name-part taxon-name-part-type="genus" reg="Sphagnum">Sphagnum</tp:taxon-name-part></tp:taxon-name></italic> sp.</p></tp:treatment-sec><tp:treatment-sec sec-type="comments" id="SECID0EMPAI"><title>Comments.</title><p>These specimens correspond to the current literature concept of <italic><tp:taxon-name><tp:taxon-name-part taxon-name-part-type="genus" reg="Eunotia">E.</tp:taxon-name-part><tp:taxon-name-part taxon-name-part-type="species" reg="paludosa">paludosa</tp:taxon-name-part></tp:taxon-name></italic> in valve outline of small specimens (see <xref ref-type="bibr" rid="B24">Furey 2012</xref>: figs 4–6 from left; <xref ref-type="bibr" rid="B62">Pavlov and Levkov 2013</xref>: pl. 42/figs 23–38; <xref ref-type="bibr" rid="B18">Costa 2015</xref>: pl. 17/figs 1–10; <xref ref-type="bibr" rid="B43">Kulikovskiy et al. 2016</xref>: pl. 19/figs 8, 9). However, the illustrations by <xref ref-type="bibr" rid="B30">Grunow (1862</xref>: p. 336, pl. 3/figs 10a–c) show a much more arcuate valve outline that differs significantly from the literature concept.</p><p>The other species whose small specimens have similar valve outline to the discovered specimens was reported as <italic><tp:taxon-name><tp:taxon-name-part taxon-name-part-type="genus" reg="Eunothia">Eunothia</tp:taxon-name-part><tp:taxon-name-part taxon-name-part-type="species" reg="fennica">fennica</tp:taxon-name-part></tp:taxon-name></italic> (Hustedt) Lange-Bert. in <xref ref-type="bibr" rid="B73">Werum and Lange-Bertalot (2004)</xref> by <xref ref-type="bibr" rid="B58">Noga (2019</xref>: only figs 2e–g, 3c–e). However, the detail study of <italic><tp:taxon-name><tp:taxon-name-part taxon-name-part-type="genus" reg="Eunotia">E.</tp:taxon-name-part><tp:taxon-name-part taxon-name-part-type="species" reg="fennica">fennica</tp:taxon-name-part></tp:taxon-name></italic> (<xref ref-type="bibr" rid="B32">Hamilton and Siver 2010</xref>: figs 1–11, 16–29) shows a clear difference from the specimens on Figs <xref ref-type="fig" rid="F5">17–19</xref> and the ones, cited from <xref ref-type="bibr" rid="B58">Noga (2019)</xref>: in valve outline, presence of spines, morphonetric data. <xref ref-type="bibr" rid="B32">Hamilton and Siver (2010)</xref> also have underlined that <italic><tp:taxon-name><tp:taxon-name-part taxon-name-part-type="genus" reg="Eunotia">E.</tp:taxon-name-part><tp:taxon-name-part taxon-name-part-type="species" reg="fennica">fennica</tp:taxon-name-part></tp:taxon-name></italic> can be confused with <italic><tp:taxon-name><tp:taxon-name-part taxon-name-part-type="genus" reg="Eunotia">E.</tp:taxon-name-part><tp:taxon-name-part taxon-name-part-type="species" reg="paludosa">paludosa</tp:taxon-name-part></tp:taxon-name></italic>, more over, the authors found both species in the same sample.</p><p>In <xref ref-type="bibr" rid="B70">Topachevsky and Oksiyuk (1960)</xref><italic><tp:taxon-name><tp:taxon-name-part taxon-name-part-type="genus" reg="Eunotia">E.</tp:taxon-name-part><tp:taxon-name-part taxon-name-part-type="species" reg="paludosa">paludosa</tp:taxon-name-part></tp:taxon-name></italic> was considered a synonym of <italic><tp:taxon-name><tp:taxon-name-part taxon-name-part-type="genus" reg="Eunotia">Eunotia</tp:taxon-name-part><tp:taxon-name-part taxon-name-part-type="species" reg="exigua">exigua</tp:taxon-name-part></tp:taxon-name></italic> (Bréb. ex Kütz.) Rabenh. but both species are valid taxa at present.</p></tp:treatment-sec><tp:treatment-sec><!--Section generated to contain objects referenced in tp:taxon-treatment.--><fig id="F5" position="float" orientation="portrait"><object-id xmlns:xlink="http://www.w3.org/1999/xlink" content-type="doi" xlink:type="simple">10.3897/phytokeys.128.35566.figures13-27</object-id><object-id xmlns:xlink="http://www.w3.org/1999/xlink" content-type="arpha" xlink:type="simple">b22d980e-2cc9-5314-b1bc-67372ac4081d</object-id><label>Figures 13–27.</label><caption><p>New and rare in Ukraine species of <italic><tp:taxon-name><tp:taxon-name-part taxon-name-part-type="genus" reg="Eunotia">Eunotia</tp:taxon-name-part></tp:taxon-name></italic> Ehrenb. from Ukrainian Polissya and the Lectotypes of two <italic><tp:taxon-name><tp:taxon-name-part taxon-name-part-type="genus" reg="Eunotia">Eunotia</tp:taxon-name-part></tp:taxon-name></italic> species. <bold>13, 13a</bold><italic><tp:taxon-name><tp:taxon-name-part taxon-name-part-type="genus" reg="Eunotia">Eunotia</tp:taxon-name-part><tp:taxon-name-part taxon-name-part-type="species" reg="pseudoflexuosa">pseudoflexuosa</tp:taxon-name-part></tp:taxon-name></italic> Hust., arrow indicates rimoportula at the middle of pole where raphe slit distal end finishes on the outer valve surface, double arrow – position of terminal fissure distal end on the outer valve surface, between the arrows – hyaline field from inside valve surface where the terminal fissure is located on the outer valve surface <bold>14</bold><italic><tp:taxon-name><tp:taxon-name-part taxon-name-part-type="genus" reg="Eunotia">Eunotia</tp:taxon-name-part><tp:taxon-name-part taxon-name-part-type="species" reg="ruzickae">ruzickae</tp:taxon-name-part></tp:taxon-name></italic> Bílý &amp; Marvan <bold>15, 16</bold><italic><tp:taxon-name><tp:taxon-name-part taxon-name-part-type="genus" reg="Eunotia">Eunotia</tp:taxon-name-part><tp:taxon-name-part taxon-name-part-type="species" reg="implicata">implicata</tp:taxon-name-part></tp:taxon-name></italic> Nörpel-Schempp et al. <bold>Lectotype</bold>: 15 = <tp:taxon-name><tp:taxon-name-part taxon-name-part-type="genus" reg="Eunotia">Eunotia</tp:taxon-name-part><tp:taxon-name-part taxon-name-part-type="species" reg="impressa">impressa</tp:taxon-name-part><tp:taxon-name-part taxon-name-part-type="infraspecific-rank">var.</tp:taxon-name-part><tp:taxon-name-part taxon-name-part-type="variety" reg="angusta">angusta</tp:taxon-name-part></tp:taxon-name> Grunow in <xref ref-type="bibr" rid="B71">Van Heurck 1881</xref>: pl. 33/fig. 22, designated here <bold>17, 17a</bold><italic><tp:taxon-name><tp:taxon-name-part taxon-name-part-type="genus" reg="Eunotia">Eunotia</tp:taxon-name-part></tp:taxon-name></italic> sp. 2 (<tp:taxon-name><tp:taxon-name-part taxon-name-part-type="genus" reg="Eunotia"/><tp:taxon-name-part taxon-name-part-type="uncertainty-rank">cf.</tp:taxon-name-part><tp:taxon-name-part taxon-name-part-type="species" reg="mongolica">mongolica</tp:taxon-name-part></tp:taxon-name> Kulikovskiy et al.) <bold>18–20</bold><italic><tp:taxon-name><tp:taxon-name-part taxon-name-part-type="genus" reg="Eunotia">Eunotia</tp:taxon-name-part></tp:taxon-name></italic> sp. 3 (cf. <italic><tp:taxon-name><tp:taxon-name-part taxon-name-part-type="genus" reg="Eunotia">Eunotia</tp:taxon-name-part><tp:taxon-name-part taxon-name-part-type="species" reg="paludosa">paludosa</tp:taxon-name-part></tp:taxon-name></italic> Grunow) <bold>21–23</bold><italic><tp:taxon-name><tp:taxon-name-part taxon-name-part-type="genus" reg="Eunotia">Eunotia</tp:taxon-name-part><tp:taxon-name-part taxon-name-part-type="species" reg="incisa">incisa</tp:taxon-name-part></tp:taxon-name></italic> W. Smith ex Gregory. <bold>Lectotype</bold>: 23 = <italic><tp:taxon-name><tp:taxon-name-part taxon-name-part-type="genus" reg="Eunotia">Eunotia</tp:taxon-name-part><tp:taxon-name-part taxon-name-part-type="species" reg="incisa">incisa</tp:taxon-name-part></tp:taxon-name></italic> W. Smith ex <xref ref-type="bibr" rid="B28">Gregory 1854</xref>: pl. 4/fig. 4, designated here <bold>24</bold><italic><tp:taxon-name><tp:taxon-name-part taxon-name-part-type="genus" reg="Eunotia">Eunotia</tp:taxon-name-part></tp:taxon-name></italic> sp. 4 (cf. <italic><tp:taxon-name><tp:taxon-name-part taxon-name-part-type="genus" reg="Eunotia">Eunotia</tp:taxon-name-part><tp:taxon-name-part taxon-name-part-type="species" reg="intermedia">intermedia</tp:taxon-name-part></tp:taxon-name></italic> (Krasske ex Hustedt) Nörpel &amp; Lange-Bert.) <bold>25–27</bold><italic><tp:taxon-name><tp:taxon-name-part taxon-name-part-type="genus" reg="Eunotia">Eunotia</tp:taxon-name-part></tp:taxon-name></italic> sp. 5 (cf. <italic><tp:taxon-name><tp:taxon-name-part taxon-name-part-type="genus" reg="Eunotia">Eunotia</tp:taxon-name-part><tp:taxon-name-part taxon-name-part-type="species" reg="meridiana">meridiana</tp:taxon-name-part></tp:taxon-name></italic> Metzeltin &amp; Lange-Bert.). Figs <bold>13, 17, 18</bold> SEM: <bold>13, 13a</bold> inside valve surface <bold>17, 17a, 18</bold> outside valve surface; <bold>19–28</bold> LM. Scale bars: 10 µm (<bold>13–17, 19–27</bold>); 5 µm (<bold>18</bold>); 1 µm (<bold>13a, 17a</bold>).</p></caption><graphic xmlns:xlink="http://www.w3.org/1999/xlink" xlink:href="phytokeys-128-001-g005.jpg" position="float" orientation="portrait" xlink:type="simple" id="oo_319250.jpg"><uri content-type="original_file" xlink:type="simple">https://binary.pensoft.net/fig/319250</uri></graphic></fig></tp:treatment-sec><ref-list><ref id="B71"><mixed-citation xmlns:xlink="http://www.w3.org/1999/xlink" xlink:type="simple"><person-group><name name-style="western"><surname>Van Heurck</surname><given-names>H</given-names></name></person-group> (<year>1881</year>) Synopsis des Diatomées de Belgique. Atlas. Ducaju, Cie., Anvers. Pls 31–77.</mixed-citation></ref><ref id="B28"><mixed-citation xmlns:xlink="http://www.w3.org/1999/xlink" xlink:type="simple"><person-group><name name-style="western"><surname>Gregory</surname><given-names>W</given-names></name></person-group> (<year>1854</year>) <article-title>Notice of the new forms and varieties of known forms occurring in the diatomaceous earth of Mull with remarks on the classification of the <tp:taxon-name><tp:taxon-name-part taxon-name-part-type="family">Diatomaceae</tp:taxon-name-part></tp:taxon-name>.</article-title><source>The Quarterly Journal of Microscopical Science</source><volume>2</volume>: <fpage>90</fpage>–<lpage>100</lpage>.</mixed-citation></ref><ref id="B24"><mixed-citation xmlns:xlink="http://www.w3.org/1999/xlink" xlink:type="simple"><person-group><name name-style="western"><surname>Furey</surname><given-names>PC</given-names></name></person-group> (<year>2012</year>) <italic><tp:taxon-name><tp:taxon-name-part taxon-name-part-type="genus">Eunotia</tp:taxon-name-part><tp:taxon-name-part taxon-name-part-type="species">paludosa</tp:taxon-name-part></tp:taxon-name></italic>. Diatoms of North America. <ext-link xlink:type="simple" ext-link-type="uri" xlink:href="https://diatoms.org/species/eunotia_paludosa">https://diatoms.org/species/eunotia_paludosa</ext-link> [Retrieved April 08, 2019]</mixed-citation></ref><ref id="B62"><mixed-citation xmlns:xlink="http://www.w3.org/1999/xlink" xlink:type="simple"><person-group><name name-style="western"><surname>Pavlov</surname><given-names>A</given-names></name><name name-style="western"><surname>Levkov</surname><given-names>Z</given-names></name></person-group> (<year>2013</year>) <article-title>Diversity and distribution of taxa in the genus <italic><tp:taxon-name><tp:taxon-name-part taxon-name-part-type="genus">Eunotia</tp:taxon-name-part></tp:taxon-name></italic> Ehrenberg (<tp:taxon-name><tp:taxon-name-part taxon-name-part-type="phylum">Bacillariophyta</tp:taxon-name-part></tp:taxon-name>) in Macedonia.</article-title><source>Phytotaxa</source><volume>86</volume>(<issue>1</issue>): <fpage>1</fpage>–<lpage>117</lpage>. <ext-link xlink:type="simple" ext-link-type="doi" xlink:href="10.11646/phytotaxa.86.1.1">https://doi.org/10.11646/phytotaxa.86.1.1</ext-link></mixed-citation></ref><ref id="B18"><mixed-citation xmlns:xlink="http://www.w3.org/1999/xlink" xlink:type="simple"><person-group><name name-style="western"><surname>Costa</surname><given-names>LF</given-names></name></person-group> (<year>2015</year>) <source>Taxonomia e ecologia de <italic><tp:taxon-name><tp:taxon-name-part taxon-name-part-type="genus">Eunotia</tp:taxon-name-part></tp:taxon-name></italic> (<tp:taxon-name><tp:taxon-name-part taxon-name-part-type="class">Bacillariophyceae</tp:taxon-name-part></tp:taxon-name>) em represas das regiões Sul e Sudeste do Estado de São Paulo. Dissertação (Mestrado).</source><publisher-name>Instituto de Botânica da Secretaria de Estado do Meio Ambiente</publisher-name>, <publisher-loc>São Paulo</publisher-loc>, <size units="page">349 pp</size>.</mixed-citation></ref><ref id="B43"><mixed-citation xmlns:xlink="http://www.w3.org/1999/xlink" xlink:type="simple"><person-group><name name-style="western"><surname>Kulikovskiy</surname><given-names>M</given-names></name><name name-style="western"><surname>Glushchenko</surname><given-names>AM</given-names></name><name name-style="western"><surname>Kuznetsova</surname><given-names>IV</given-names></name><name name-style="western"><surname>Genka</surname><given-names>SI</given-names></name></person-group> (<year>2016</year>) <source>Opredelitel’ diatomovykh vodorosley Rossii [The identification book of the diatoms from Russia].</source><publisher-name>Filigran</publisher-name>, <publisher-loc>Yaroslavl</publisher-loc>, <size units="page">804 pp</size>. [in Russian]</mixed-citation></ref><ref id="B30"><mixed-citation xmlns:xlink="http://www.w3.org/1999/xlink" xlink:type="simple"><person-group><name name-style="western"><surname>Grunow</surname><given-names>A</given-names></name></person-group> (<year>1862</year>) <article-title>Die Österreichischen Diatomaceen nebst Anschluss einiger neuen Arten von andern Lokalitäten und einer kritischen Uebersicht der bisher bekannten Gattungen und Arten. <italic><tp:taxon-name><tp:taxon-name-part taxon-name-part-type="genus">Epithemieae</tp:taxon-name-part></tp:taxon-name></italic>, <italic><tp:taxon-name><tp:taxon-name-part taxon-name-part-type="genus">Meridioneae</tp:taxon-name-part></tp:taxon-name></italic>, <italic><tp:taxon-name><tp:taxon-name-part taxon-name-part-type="genus">Diatomeae</tp:taxon-name-part></tp:taxon-name></italic>, <italic><tp:taxon-name><tp:taxon-name-part taxon-name-part-type="genus">Entopyleae</tp:taxon-name-part></tp:taxon-name></italic>, <italic><tp:taxon-name><tp:taxon-name-part taxon-name-part-type="genus">Surirelleae</tp:taxon-name-part></tp:taxon-name></italic>, <italic><tp:taxon-name><tp:taxon-name-part taxon-name-part-type="genus">Amphipleureae</tp:taxon-name-part></tp:taxon-name></italic>.</article-title><source>Verhandlungen der kaiserlich-königlichen zoologisch-botanischen Gesellschaft in Wien</source><volume>12</volume>(<issue>1</issue>): <fpage>315</fpage>–<lpage>472</lpage>. <ext-link xlink:type="simple" ext-link-type="doi" xlink:href="10.5962/bhl.title.64361">https://doi.org/10.5962/bhl.title.64361</ext-link></mixed-citation></ref><ref id="B73"><mixed-citation xmlns:xlink="http://www.w3.org/1999/xlink" xlink:type="simple"><person-group><name name-style="western"><surname>Werum</surname><given-names>M</given-names></name><name name-style="western"><surname>Lange-Bertalot</surname><given-names>H</given-names></name></person-group> (<year>2004</year>) Diatoms in springs from Central Europe and elsewhere under the influence of hydrologeology and anthropogenic impacts. Iconographia Diatomologica 13. ARG Gantner, Ruggell, 3–417.</mixed-citation></ref><ref id="B58"><mixed-citation xmlns:xlink="http://www.w3.org/1999/xlink" xlink:type="simple"><person-group><name name-style="western"><surname>Noga</surname><given-names>T</given-names></name></person-group> (<year>2019</year>) <article-title>Valuable habitats of protected areas in southern Poland – a source of rare and poorly known diatom species.</article-title><source>Acta Societatis Botanicorum Poloniae</source><volume>88</volume>(<issue>1</issue>): <fpage>1</fpage>–<lpage>20</lpage>. DOI: <ext-link xlink:type="simple" ext-link-type="doi" xlink:href="10.5586/asbp.3595">10.5586/asbp.3595</ext-link><ext-link xlink:type="simple" ext-link-type="doi" xlink:href="10.5586/asbp.3595">https://doi.org/10.5586/asbp.3595</ext-link></mixed-citation></ref><ref id="B32"><mixed-citation xmlns:xlink="http://www.w3.org/1999/xlink" xlink:type="simple"><person-group><name name-style="western"><surname>Hamilton</surname><given-names>PB</given-names></name><name name-style="western"><surname>Siver</surname><given-names>PA</given-names></name></person-group> (<year>2010</year>) <article-title>A morphological investigation of <italic><tp:taxon-name><tp:taxon-name-part taxon-name-part-type="genus">Eunotia</tp:taxon-name-part><tp:taxon-name-part taxon-name-part-type="species">fennica</tp:taxon-name-part></tp:taxon-name></italic> (<tp:taxon-name><tp:taxon-name-part taxon-name-part-type="class">Bacillariophyceae</tp:taxon-name-part></tp:taxon-name>) from a freshwater acidic pond in Newfoundland, Canada. Proceedings.</article-title><source>Academy of Natural Sciences of Philadelphia</source><volume>160</volume>(<issue>1</issue>): <fpage>89</fpage>–<lpage>98</lpage>. <ext-link xlink:type="simple" ext-link-type="doi" xlink:href="10.1635/053.160.0110">https://doi.org/10.1635/053.160.0110</ext-link></mixed-citation></ref><ref id="B70"><mixed-citation xmlns:xlink="http://www.w3.org/1999/xlink" xlink:type="simple"><person-group><name name-style="western"><surname>Topachevsky</surname><given-names>OV</given-names></name><name name-style="western"><surname>Oksiyuk</surname><given-names>OP</given-names></name></person-group> (<year>1960</year>) <article-title>Diatomovi vodorosti – <tp:taxon-name><tp:taxon-name-part taxon-name-part-type="phylum">Bacillariophyta</tp:taxon-name-part></tp:taxon-name> (<tp:taxon-name><tp:taxon-name-part taxon-name-part-type="genus">Diatomeae</tp:taxon-name-part></tp:taxon-name>).</article-title> In: <person-group><name name-style="western"><surname>Topachevsky</surname><given-names>OV</given-names></name></person-group> (<role>Ed.</role>) <issue-title>Vyznachnyk prisnovodnyh vodorostey Ukrainskoi RSR T.</issue-title><source>11. Naukova dumka, Kyiv</source>, <fpage>1</fpage>–<lpage>412</lpage>.</mixed-citation></ref></ref-list></tp:taxon-treatment>
