# Supplementary material for: The genus Eunotia Ehrenb. (Bacillariophyta) in the Cheremsky Nature Reserve, Ukrainian Polissya, and refined terminology relevant to the raphe system morphology
Source: PhytoKeys. 2019 Jul 23;128:1–31. doi: 10.3897/phytokeys.128.35566 (PMC6667396; doi:10.3897/phytokeys.128.35566)
Supplement: XML Treatment for Eunotia [file phytokeys.128.35566-treatment18.xml]

<!DOCTYPE tp:taxon-treatment
  PUBLIC "-//TaxonX//DTD Taxonomic Treatment Publishing DTD v0 20100105//EN" "tax-treatment-NSO.dtd">
<tp:taxon-treatment xmlns:tp="http://www.plazi.org/taxpub"><tp:treatment-meta><kwd-group><label>Taxon classification</label><kwd><named-content xmlns:xlink="http://www.w3.org/1999/xlink" content-type="kingdom">Plantae</named-content></kwd><kwd><named-content xmlns:xlink="http://www.w3.org/1999/xlink" content-type="order">Eunotiales</named-content></kwd><kwd><named-content xmlns:xlink="http://www.w3.org/1999/xlink" content-type="family">Eunotiaceae</named-content></kwd></kwd-group><mixed-citation publication-type="journal"><person-group><name><surname>Bukhtiyarova</surname><given-names>Lyudmila N.</given-names></name></person-group><article-title>The genus <italic><tp:taxon-name><tp:taxon-name-part taxon-name-part-type="genus" reg="Eunotia">Eunotia</tp:taxon-name-part></tp:taxon-name></italic> Ehrenb. (<tp:taxon-name><tp:taxon-name-part taxon-name-part-type="phylum">Bacillariophyta</tp:taxon-name-part></tp:taxon-name>) in the Cheremsky Nature Reserve, Ukrainian Polissya, and refined terminology relevant to the raphe system morphology</article-title><source>PhytoKeys</source><day>23</day><month>7</month><year>2019</year><volume>128</volume><fpage>1</fpage><lpage>31</lpage><pub-id pub-id-type="doi">10.3897/phytokeys.128.35566</pub-id></mixed-citation></tp:treatment-meta><tp:nomenclature><tp:taxon-name>
              <object-id xmlns:xlink="http://www.w3.org/1999/xlink" content-type="arpha" xlink:type="simple">913ced8f-3b2f-5967-aca7-fadf1932faac</object-id>
              <tp:taxon-name-part taxon-name-part-type="genus" reg="Eunotia">Eunotia</tp:taxon-name-part>
            </tp:taxon-name><tp:taxon-authority>sp. 6.</tp:taxon-authority><xref ref-type="fig" rid="F6">Fig. 32</xref></tp:nomenclature><tp:treatment-sec sec-type="Morphometric data" id="SECID0E4ZAI"><title>Morphometric data.</title><p>Length 70 µm, width 12 µm, striae density c7, p11 in 10 µm.</p></tp:treatment-sec><tp:treatment-sec sec-type="distribution" id="SECID0EC1AI"><title>Distribution in Ukraine.</title><p>The Cheremsky Nature Reserve, tract Obkopane, ditch, epiphyton on <italic><tp:taxon-name><tp:taxon-name-part taxon-name-part-type="genus" reg="Sphagnum">Sphagnum</tp:taxon-name-part></tp:taxon-name></italic> sp.</p></tp:treatment-sec><tp:treatment-sec><!--Section generated to contain objects referenced in tp:taxon-treatment.--><fig id="F6" position="float" orientation="portrait"><object-id xmlns:xlink="http://www.w3.org/1999/xlink" content-type="doi" xlink:type="simple">10.3897/phytokeys.128.35566.figures28-35</object-id><object-id xmlns:xlink="http://www.w3.org/1999/xlink" content-type="arpha" xlink:type="simple">f8af35ed-c024-57f7-9731-d8d0f9d34be6</object-id><label>Figures 28–35.</label><caption><p>Species of <italic><tp:taxon-name><tp:taxon-name-part taxon-name-part-type="genus" reg="Eunotia">Eunotia</tp:taxon-name-part></tp:taxon-name></italic> Ehrenb. from the Cheremsky Nature Reserve. <bold>28, 28a, 29</bold><italic><tp:taxon-name><tp:taxon-name-part taxon-name-part-type="genus" reg="Eunotia">Eunotia</tp:taxon-name-part><tp:taxon-name-part taxon-name-part-type="species" reg="dorofeyukiae">dorofeyukiae</tp:taxon-name-part></tp:taxon-name></italic> Lange-Bert. &amp; Kulikovskiy <bold>28a</bold> arrow indicates pore outer on the raphe slit distal end <bold>29</bold> arrow indicates rimoportula at the venral corner of pole where raphe slit distal end finishes on the outer valve surface <bold>30, 30a</bold><italic><tp:taxon-name><tp:taxon-name-part taxon-name-part-type="genus" reg="Eunotia">Eunotia</tp:taxon-name-part><tp:taxon-name-part taxon-name-part-type="species" reg="neocompacta">neocompacta</tp:taxon-name-part></tp:taxon-name></italic> S. Mayama <bold>30a</bold> arrow indicates rimoportula at the venral corner of pole, absence of a hyaline field indicates absence of terminal fissure <bold>31</bold><italic><tp:taxon-name><tp:taxon-name-part taxon-name-part-type="genus" reg="Eunotia">Eunotia</tp:taxon-name-part><tp:taxon-name-part taxon-name-part-type="species" reg="praerupta">praerupta</tp:taxon-name-part></tp:taxon-name></italic> Ehrenb. <bold>32</bold><italic><tp:taxon-name><tp:taxon-name-part taxon-name-part-type="genus" reg="Eunotia">Eunotia</tp:taxon-name-part></tp:taxon-name></italic> sp. 6. <bold>33</bold><italic><tp:taxon-name><tp:taxon-name-part taxon-name-part-type="genus" reg="Eunotia">Eunotia</tp:taxon-name-part></tp:taxon-name></italic> sp. 7. <bold>34, 35</bold><italic><tp:taxon-name><tp:taxon-name-part taxon-name-part-type="genus" reg="Eunotia">Eunotia</tp:taxon-name-part><tp:taxon-name-part taxon-name-part-type="species" reg="tetraodon">tetraodon</tp:taxon-name-part></tp:taxon-name></italic> Ehrenb. Figs <bold>28–31</bold> SEM: <bold>28, 28a</bold> outside valve surface; <bold>29–31</bold> inside valve surface; <bold>32–35</bold> LM. Scale bars: 5 µm (<bold>28, 29, 30</bold>); 2 µm (<bold>28a</bold>); 1 µm (<bold>30a</bold>); 10 µm (<bold>31–34</bold>).</p></caption><graphic xmlns:xlink="http://www.w3.org/1999/xlink" xlink:href="phytokeys-128-001-g006.jpg" position="float" orientation="portrait" xlink:type="simple" id="oo_319251.jpg"><uri content-type="original_file" xlink:type="simple">https://binary.pensoft.net/fig/319251</uri></graphic></fig></tp:treatment-sec></tp:taxon-treatment>
