# Supplementary material for: The genus Eunotia Ehrenb. (Bacillariophyta) in the Cheremsky Nature Reserve, Ukrainian Polissya, and refined terminology relevant to the raphe system morphology
Source: PhytoKeys. 2019 Jul 23;128:1–31. doi: 10.3897/phytokeys.128.35566 (PMC6667396; doi:10.3897/phytokeys.128.35566)
Supplement: XML Treatment for Eunotia [file phytokeys.128.35566-treatment19.xml]

<!DOCTYPE tp:taxon-treatment
  PUBLIC "-//TaxonX//DTD Taxonomic Treatment Publishing DTD v0 20100105//EN" "tax-treatment-NSO.dtd">
<tp:taxon-treatment xmlns:tp="http://www.plazi.org/taxpub"><tp:treatment-meta><kwd-group><label>Taxon classification</label><kwd><named-content xmlns:xlink="http://www.w3.org/1999/xlink" content-type="kingdom">Plantae</named-content></kwd><kwd><named-content xmlns:xlink="http://www.w3.org/1999/xlink" content-type="order">Eunotiales</named-content></kwd><kwd><named-content xmlns:xlink="http://www.w3.org/1999/xlink" content-type="family">Eunotiaceae</named-content></kwd></kwd-group><mixed-citation publication-type="journal"><person-group><name><surname>Bukhtiyarova</surname><given-names>Lyudmila N.</given-names></name></person-group><article-title>The genus <italic><tp:taxon-name><tp:taxon-name-part taxon-name-part-type="genus" reg="Eunotia">Eunotia</tp:taxon-name-part></tp:taxon-name></italic> Ehrenb. (<tp:taxon-name><tp:taxon-name-part taxon-name-part-type="phylum">Bacillariophyta</tp:taxon-name-part></tp:taxon-name>) in the Cheremsky Nature Reserve, Ukrainian Polissya, and refined terminology relevant to the raphe system morphology</article-title><source>PhytoKeys</source><day>23</day><month>7</month><year>2019</year><volume>128</volume><fpage>1</fpage><lpage>31</lpage><pub-id pub-id-type="doi">10.3897/phytokeys.128.35566</pub-id></mixed-citation></tp:treatment-meta><tp:nomenclature><tp:taxon-name>
              <object-id xmlns:xlink="http://www.w3.org/1999/xlink" content-type="arpha" xlink:type="simple">913ced8f-3b2f-5967-aca7-fadf1932faac</object-id>
              <tp:taxon-name-part taxon-name-part-type="genus" reg="Eunotia">Eunotia</tp:taxon-name-part>
            </tp:taxon-name><tp:taxon-authority>sp. 7.</tp:taxon-authority><xref ref-type="fig" rid="F6">Fig. 33</xref></tp:nomenclature><tp:treatment-sec sec-type="Morphometric data" id="SECID0ET2AI"><title>Morphometric data.</title><p>Length 40 µm, width 12 µm, striae density 10 in 10 µm.</p></tp:treatment-sec><tp:treatment-sec sec-type="distribution" id="SECID0EY2AI"><title>Distribution in Ukraine.</title><p>The Cheremsky Nature Reserve, tract Obkopane, ditch, epiphyton on <italic><tp:taxon-name><tp:taxon-name-part taxon-name-part-type="genus" reg="Sphagnum">Sphagnum</tp:taxon-name-part></tp:taxon-name></italic> sp.</p></tp:treatment-sec><tp:treatment-sec sec-type="comments" id="SECID0EF3AI"><title>Comments.</title><p>Both <italic><tp:taxon-name><tp:taxon-name-part taxon-name-part-type="genus" reg="Eunotia">Eunotia</tp:taxon-name-part></tp:taxon-name></italic> sp. 6 and <italic><tp:taxon-name><tp:taxon-name-part taxon-name-part-type="genus" reg="Eunotia">Eunotia</tp:taxon-name-part></tp:taxon-name></italic> sp. 7 have similar morphology, valve width and striae density. Moreover, both exemplars were found in the same sample, which may suggest that they belong to the same species, but insufficient data does not provide a conclusion at present.</p></tp:treatment-sec><tp:treatment-sec><!--Section generated to contain objects referenced in tp:taxon-treatment.--><fig id="F6" position="float" orientation="portrait"><object-id xmlns:xlink="http://www.w3.org/1999/xlink" content-type="doi" xlink:type="simple">10.3897/phytokeys.128.35566.figures28-35</object-id><object-id xmlns:xlink="http://www.w3.org/1999/xlink" content-type="arpha" xlink:type="simple">f8af35ed-c024-57f7-9731-d8d0f9d34be6</object-id><label>Figures 28–35.</label><caption><p>Species of <italic><tp:taxon-name><tp:taxon-name-part taxon-name-part-type="genus" reg="Eunotia">Eunotia</tp:taxon-name-part></tp:taxon-name></italic> Ehrenb. from the Cheremsky Nature Reserve. <bold>28, 28a, 29</bold><italic><tp:taxon-name><tp:taxon-name-part taxon-name-part-type="genus" reg="Eunotia">Eunotia</tp:taxon-name-part><tp:taxon-name-part taxon-name-part-type="species" reg="dorofeyukiae">dorofeyukiae</tp:taxon-name-part></tp:taxon-name></italic> Lange-Bert. &amp; Kulikovskiy <bold>28a</bold> arrow indicates pore outer on the raphe slit distal end <bold>29</bold> arrow indicates rimoportula at the venral corner of pole where raphe slit distal end finishes on the outer valve surface <bold>30, 30a</bold><italic><tp:taxon-name><tp:taxon-name-part taxon-name-part-type="genus" reg="Eunotia">Eunotia</tp:taxon-name-part><tp:taxon-name-part taxon-name-part-type="species" reg="neocompacta">neocompacta</tp:taxon-name-part></tp:taxon-name></italic> S. Mayama <bold>30a</bold> arrow indicates rimoportula at the venral corner of pole, absence of a hyaline field indicates absence of terminal fissure <bold>31</bold><italic><tp:taxon-name><tp:taxon-name-part taxon-name-part-type="genus" reg="Eunotia">Eunotia</tp:taxon-name-part><tp:taxon-name-part taxon-name-part-type="species" reg="praerupta">praerupta</tp:taxon-name-part></tp:taxon-name></italic> Ehrenb. <bold>32</bold><italic><tp:taxon-name><tp:taxon-name-part taxon-name-part-type="genus" reg="Eunotia">Eunotia</tp:taxon-name-part></tp:taxon-name></italic> sp. 6. <bold>33</bold><italic><tp:taxon-name><tp:taxon-name-part taxon-name-part-type="genus" reg="Eunotia">Eunotia</tp:taxon-name-part></tp:taxon-name></italic> sp. 7. <bold>34, 35</bold><italic><tp:taxon-name><tp:taxon-name-part taxon-name-part-type="genus" reg="Eunotia">Eunotia</tp:taxon-name-part><tp:taxon-name-part taxon-name-part-type="species" reg="tetraodon">tetraodon</tp:taxon-name-part></tp:taxon-name></italic> Ehrenb. Figs <bold>28–31</bold> SEM: <bold>28, 28a</bold> outside valve surface; <bold>29–31</bold> inside valve surface; <bold>32–35</bold> LM. Scale bars: 5 µm (<bold>28, 29, 30</bold>); 2 µm (<bold>28a</bold>); 1 µm (<bold>30a</bold>); 10 µm (<bold>31–34</bold>).</p></caption><graphic xmlns:xlink="http://www.w3.org/1999/xlink" xlink:href="phytokeys-128-001-g006.jpg" position="float" orientation="portrait" xlink:type="simple" id="oo_319251.jpg"><uri content-type="original_file" xlink:type="simple">https://binary.pensoft.net/fig/319251</uri></graphic></fig></tp:treatment-sec></tp:taxon-treatment>
